# Supplementary material for: Synthesis, Structure and Reactivity of a Cyapho(dicyano)methanide Salt
Source: Angew Chem Int Ed Engl. 2022 Aug 18;61(39):e202208921. doi: 10.1002/anie.202208921 (PMC9805078; doi:10.1002/anie.202208921)
Supplement: Supplementary file 2 — Supporting Information [file ANIE-61-0-s002.cif]

 
data_CH122
 
_audit_creation_method            'SHELXL-2018/1'
_shelx_SHELXL_version_number      '2018/1'
_chemical_name_systematic
;
 [Na(18-crown-6)(THF)][HPC(OEt)C(CN)2]
;
_publ_contact_author
;
 Dr. J. M. Goicoechea           
 Chemistry Research Laboratory
 University of Oxford
 Mansfield Road
 Oxford
 OX1 3TA
 UK
;   
_publ_contact_author_phone      '+44 1865 275961'
_contact_author_fax             '+44 1865 272690'
_publ_contact_author_email      'jose.goicoechea@chem.ox.ac.uk'
_chemical_name_common           .
_chemical_melting_point         .
_chemical_formula_moiety        
 'C6 H6 N2 O P, C12, H24 O6 Na, C4 H8 O' 
_chemical_formula_sum
 'C22 H38 N2 Na O8 P' 
_chemical_formula_weight          512.50

loop_
 _atom_type_symbol
 _atom_type_description
 _atom_type_scat_dispersion_real
 _atom_type_scat_dispersion_imag
 _atom_type_scat_source
 'C'  'C'   0.0181   0.0091
 'International Tables Vol C Tables 4.2.6.8 and 6.1.1.4'
 'H'  'H'   0.0000   0.0000
 'International Tables Vol C Tables 4.2.6.8 and 6.1.1.4'
 'N'  'N'   0.0311   0.0180
 'International Tables Vol C Tables 4.2.6.8 and 6.1.1.4'
 'Na'  'Na'   0.1353   0.1239
 'International Tables Vol C Tables 4.2.6.8 and 6.1.1.4'
 'P'  'P'   0.2955   0.4335
 'International Tables Vol C Tables 4.2.6.8 and 6.1.1.4'
 'O'  'O'   0.0492   0.0322
 'International Tables Vol C Tables 4.2.6.8 and 6.1.1.4'
 
_space_group_crystal_system       triclinic
_space_group_IT_number            2
_space_group_name_H-M_alt         'P -1'
_space_group_name_Hall            '-P 1'
 
_shelx_space_group_comment
;
The symmetry employed for this shelxl refinement is uniquely defined
by the following loop, which should always be used as a source of
symmetry information in preference to the above space-group names.
They are only intended as comments.
;
 
loop_
 _space_group_symop_operation_xyz
 'x, y, z'
 '-x, -y, -z'
 
_cell_length_a                    9.0861(3)
_cell_length_b                    9.1743(3)
_cell_length_c                    16.4208(4)
_cell_angle_alpha                 87.976(2)
_cell_angle_beta                  82.419(2)
_cell_angle_gamma                 89.177(2)
_cell_volume                      1355.94(7)
_cell_formula_units_Z             2
_cell_measurement_temperature     150(2)
_cell_measurement_reflns_used     11850
_cell_measurement_theta_min       4.7950
_cell_measurement_theta_max       75.6460
 
_exptl_crystal_description        'block'
_exptl_crystal_colour             'orange'
_exptl_crystal_density_meas       .
_exptl_crystal_density_method     .
_exptl_crystal_density_diffrn     1.255          
_exptl_crystal_F_000              548
_exptl_transmission_factor_min    .
_exptl_transmission_factor_max    .
_exptl_crystal_size_max           0.100
_exptl_crystal_size_mid           0.100
_exptl_crystal_size_min           0.080
_exptl_absorpt_coefficient_mu     1.446
_shelx_estimated_absorpt_T_min    0.869
_shelx_estimated_absorpt_T_max    0.893
_exptl_absorpt_correction_type    multi-scan
_exptl_absorpt_correction_T_min   0.96116
_exptl_absorpt_correction_T_max   1.00000
_exptl_absorpt_process_details
;
CrysAlisPro 1.171.41.117a (Rigaku Oxford Diffraction, 2021)
Empirical absorption correction using spherical harmonics,
implemented in SCALE3 ABSPACK scaling algorithm.
;
_exptl_absorpt_special_details    .

_diffrn_ambient_temperature       150(2)
_diffrn_radiation_wavelength      1.54184
_diffrn_radiation_type            CuK\a
_diffrn_source                    'micro-focus sealed X-ray tube'
_diffrn_source_type               'SuperNova (Cu) X-ray Source'
_diffrn_measurement_device        'four-circle diffractometer'
_diffrn_measurement_device_type   'SuperNova, Dual, Cu at home/near, Atlas'
_diffrn_measurement_method        '\w scans'
_diffrn_detector                  'CCD plate'
_diffrn_detector_type             Atlas
_diffrn_detector_area_resol_mean  10.4102
_diffrn_reflns_number             31042
_diffrn_reflns_av_unetI/netI      0.0248
_diffrn_reflns_av_R_equivalents   0.0389
_diffrn_reflns_limit_h_min        -11
_diffrn_reflns_limit_h_max        11
_diffrn_reflns_limit_k_min        -11
_diffrn_reflns_limit_k_max        11
_diffrn_reflns_limit_l_min        -20
_diffrn_reflns_limit_l_max        20
_diffrn_reflns_theta_min          4.824
_diffrn_reflns_theta_max          76.160
_diffrn_reflns_theta_full         67.684
_diffrn_measured_fraction_theta_max   0.988
_diffrn_measured_fraction_theta_full  1.000
_diffrn_reflns_Laue_measured_fraction_max    0.988
_diffrn_reflns_Laue_measured_fraction_full   1.000
_diffrn_reflns_point_group_measured_fraction_max   0.988
_diffrn_reflns_point_group_measured_fraction_full  1.000
_reflns_number_total              5617
_reflns_number_gt                 4694
_reflns_threshold_expression      'I > 2\s(I)'
_reflns_Friedel_coverage          0.000
_reflns_Friedel_fraction_max      .
_reflns_Friedel_fraction_full     .
 
_reflns_special_details
;
 Reflections were merged by SHELXL according to the crystal
 class for the calculation of statistics and refinement.
 
 _reflns_Friedel_fraction is defined as the number of unique
 Friedel pairs measured divided by the number that would be
 possible theoretically, ignoring centric projections and
 systematic absences.
;
 
_computing_data_collection        'CrysAlisPro 1.171.41.117a (Rigaku OD, 2021)'
_computing_cell_refinement        'CrysAlisPro 1.171.41.117a (Rigaku OD, 2021)'
_computing_data_reduction         'CrysAlisPro 1.171.41.117a (Rigaku OD, 2021)'
_computing_structure_solution     'SHELXS-97 (Sheldrick, 1990)'
_computing_structure_refinement   'SHELXL-2018/1 (Sheldrick, 2018)'
_computing_molecular_graphics     .
_computing_publication_material   .
_refine_special_details           .

_refine_ls_structure_factor_coef  Fsqd
_refine_ls_matrix_type            full
_refine_ls_weighting_scheme       calc
_refine_ls_weighting_details
'w=1/[\s^2^(Fo^2^)+(0.0734P)^2^+0.3073P] where P=(Fo^2^+2Fc^2^)/3'
_atom_sites_solution_primary      .
_atom_sites_solution_secondary    .
_atom_sites_solution_hydrogens    mixed
_refine_ls_hydrogen_treatment     mixed
_refine_ls_extinction_method      none
_refine_ls_extinction_coef        .
_refine_ls_number_reflns          5617
_refine_ls_number_parameters      312
_refine_ls_number_restraints      0
_refine_ls_R_factor_all           0.0523
_refine_ls_R_factor_gt            0.0434
_refine_ls_wR_factor_ref          0.1308
_refine_ls_wR_factor_gt           0.1227
_refine_ls_goodness_of_fit_ref    1.064
_refine_ls_restrained_S_all       1.064
_refine_ls_shift/su_max           0.000
_refine_ls_shift/su_mean          0.000
 
loop_
 _atom_site_label
 _atom_site_type_symbol
 _atom_site_fract_x
 _atom_site_fract_y
 _atom_site_fract_z
 _atom_site_U_iso_or_equiv
 _atom_site_adp_type
 _atom_site_occupancy
 _atom_site_site_symmetry_order  
 _atom_site_calc_flag
 _atom_site_refinement_flags_posn
 _atom_site_refinement_flags_adp
 _atom_site_refinement_flags_occupancy
 _atom_site_disorder_assembly
 _atom_site_disorder_group
P1 P 0.29717(6) 0.36355(5) 0.38336(3) 0.04473(14) Uani 1 1 d . . . . .
C1 C 0.42256(19) 0.21921(17) 0.36512(10) 0.0332(3) Uani 1 1 d . . . . .
C2 C 0.45206(18) 0.13613(17) 0.29245(10) 0.0322(3) Uani 1 1 d . . . . .
C3 C 0.54261(19) 0.00983(19) 0.29051(10) 0.0344(3) Uani 1 1 d . . . . .
N1 N 0.61344(19) -0.09563(18) 0.28555(10) 0.0436(4) Uani 1 1 d . . . . .
C4 C 0.4043(2) 0.17970(19) 0.21732(10) 0.0371(4) Uani 1 1 d . . . . .
N2 N 0.3685(2) 0.2142(2) 0.15479(10) 0.0531(4) Uani 1 1 d . . . . .
O1 O 0.50896(14) 0.17168(13) 0.42209(7) 0.0377(3) Uani 1 1 d . . . . .
C5 C 0.4955(2) 0.2425(2) 0.50013(11) 0.0439(4) Uani 1 1 d . . . . .
H5A H 0.402921 0.212165 0.534959 0.053 Uiso 1 1 calc R U . . .
H5B H 0.492901 0.349756 0.491458 0.053 Uiso 1 1 calc R U . . .
C6 C 0.6281(2) 0.1971(2) 0.54065(11) 0.0465(4) Uani 1 1 d . . . . .
H6A H 0.632242 0.090483 0.546189 0.070 Uiso 1 1 calc R U . . .
H6B H 0.620164 0.238792 0.595209 0.070 Uiso 1 1 calc R U . . .
H6C H 0.718542 0.232431 0.507051 0.070 Uiso 1 1 calc R U . . .
Na1 Na 0.15803(7) 0.19678(7) 0.77410(4) 0.03873(17) Uani 1 1 d . . . . .
O101 O 0.02172(15) 0.05283(13) 0.66661(7) 0.0397(3) Uani 1 1 d . . . . .
O102 O 0.10436(14) -0.09927(13) 0.80368(7) 0.0378(3) Uani 1 1 d . . . . .
O103 O 0.18656(14) 0.06624(12) 0.92940(7) 0.0363(3) Uani 1 1 d . . . . .
O104 O 0.30085(13) 0.34095(12) 0.88510(6) 0.0321(2) Uani 1 1 d . . . . .
O105 O 0.21919(13) 0.49689(12) 0.75079(7) 0.0313(2) Uani 1 1 d . . . . .
O106 O 0.12775(14) 0.33059(13) 0.62906(7) 0.0377(3) Uani 1 1 d . . . . .
C101 C 0.0499(2) -0.10036(19) 0.66674(12) 0.0453(4) Uani 1 1 d . . . . .
H10A H 0.156325 -0.120000 0.648416 0.054 Uiso 1 1 calc R U . . .
H10B H -0.009404 -0.147299 0.628712 0.054 Uiso 1 1 calc R U . . .
C102 C 0.0080(2) -0.15979(19) 0.75217(12) 0.0432(4) Uani 1 1 d . . . . .
H10C H -0.096377 -0.133706 0.771904 0.052 Uiso 1 1 calc R U . . .
H10D H 0.017667 -0.267447 0.753435 0.052 Uiso 1 1 calc R U . . .
C103 C 0.0609(2) -0.13703(18) 0.88762(11) 0.0420(4) Uani 1 1 d . . . . .
H10E H 0.047275 -0.243775 0.894901 0.050 Uiso 1 1 calc R U . . .
H10F H -0.034234 -0.088153 0.907502 0.050 Uiso 1 1 calc R U . . .
C104 C 0.1801(3) -0.08915(18) 0.93505(11) 0.0438(4) Uani 1 1 d . . . . .
H10G H 0.157755 -0.122614 0.993299 0.053 Uiso 1 1 calc R U . . .
H10H H 0.276833 -0.131721 0.912141 0.053 Uiso 1 1 calc R U . . .
C105 C 0.3110(2) 0.1189(2) 0.96229(10) 0.0399(4) Uani 1 1 d . . . . .
H10I H 0.403517 0.092059 0.926925 0.048 Uiso 1 1 calc R U . . .
H10J H 0.314744 0.075042 1.017949 0.048 Uiso 1 1 calc R U . . .
C106 C 0.2972(2) 0.28156(19) 0.96646(10) 0.0375(4) Uani 1 1 d . . . . .
H10K H 0.202587 0.308509 0.999914 0.045 Uiso 1 1 calc R U . . .
H10L H 0.380021 0.320637 0.992402 0.045 Uiso 1 1 calc R U . . .
C107 C 0.2934(2) 0.49534(17) 0.88399(10) 0.0343(3) Uani 1 1 d . . . . .
H10M H 0.366121 0.533795 0.917503 0.041 Uiso 1 1 calc R U . . .
H10N H 0.192926 0.528054 0.907520 0.041 Uiso 1 1 calc R U . . .
C108 C 0.32736(19) 0.55127(17) 0.79689(10) 0.0329(3) Uani 1 1 d . . . . .
H10O H 0.325021 0.659244 0.794845 0.040 Uiso 1 1 calc R U . . .
H10P H 0.427748 0.518365 0.773316 0.040 Uiso 1 1 calc R U . . .
C109 C 0.2577(2) 0.53291(18) 0.66547(10) 0.0365(4) Uani 1 1 d . . . . .
H10Q H 0.351621 0.483253 0.644149 0.044 Uiso 1 1 calc R U . . .
H10R H 0.271594 0.639476 0.657145 0.044 Uiso 1 1 calc R U . . .
C110 C 0.1348(2) 0.48455(18) 0.62102(11) 0.0392(4) Uani 1 1 d . . . . .
H11A H 0.039442 0.528618 0.644967 0.047 Uiso 1 1 calc R U . . .
H11B H 0.154200 0.515480 0.562255 0.047 Uiso 1 1 calc R U . . .
C111 C 0.0110(2) 0.2753(2) 0.58954(11) 0.0434(4) Uani 1 1 d . . . . .
H11C H 0.014275 0.319601 0.533485 0.052 Uiso 1 1 calc R U . . .
H11D H -0.086453 0.298634 0.621089 0.052 Uiso 1 1 calc R U . . .
C112 C 0.0324(2) 0.1138(2) 0.58545(11) 0.0449(4) Uani 1 1 d . . . . .
H11E H -0.044526 0.071653 0.556079 0.054 Uiso 1 1 calc R U . . .
H11F H 0.130995 0.091000 0.555040 0.054 Uiso 1 1 calc R U . . .
O1S O -0.08600(15) 0.25055(16) 0.83239(10) 0.0517(4) Uani 1 1 d . . . . .
C1S C -0.2192(2) 0.1859(2) 0.81237(13) 0.0444(4) Uani 1 1 d . . . . .
H1S1 H -0.258177 0.113216 0.855548 0.053 Uiso 1 1 calc R U . . .
H1S2 H -0.199698 0.136941 0.759197 0.053 Uiso 1 1 calc R U . . .
C2S C -0.3274(2) 0.3093(2) 0.80717(14) 0.0497(5) Uani 1 1 d . . . . .
H2S1 H -0.431274 0.275213 0.817321 0.060 Uiso 1 1 calc R U . . .
H2S2 H -0.310465 0.362124 0.753179 0.060 Uiso 1 1 calc R U . . .
C3S C -0.2903(2) 0.4029(2) 0.87587(16) 0.0556(5) Uani 1 1 d . . . . .
H3S1 H -0.320322 0.505832 0.867074 0.067 Uiso 1 1 calc R U . . .
H3S2 H -0.339324 0.366251 0.929989 0.067 Uiso 1 1 calc R U . . .
C4S C -0.1233(2) 0.3872(2) 0.86980(14) 0.0491(5) Uani 1 1 d . . . . .
H4S1 H -0.074182 0.468387 0.835765 0.059 Uiso 1 1 calc R U . . .
H4S2 H -0.091228 0.387971 0.925104 0.059 Uiso 1 1 calc R U . . .
H1 H 0.251(3) 0.355(3) 0.3093(14) 0.051(6) Uiso 1 1 d . . . . .
 
loop_
 _atom_site_aniso_label
 _atom_site_aniso_U_11
 _atom_site_aniso_U_22
 _atom_site_aniso_U_33
 _atom_site_aniso_U_23
 _atom_site_aniso_U_13
 _atom_site_aniso_U_12
P1 0.0438(3) 0.0432(3) 0.0475(3) -0.00710(19) -0.0067(2) 0.00762(19)
C1 0.0336(8) 0.0324(7) 0.0335(8) -0.0005(6) -0.0033(6) -0.0039(6)
C2 0.0326(8) 0.0335(7) 0.0299(7) -0.0014(6) -0.0021(6) -0.0013(6)
C3 0.0339(8) 0.0400(9) 0.0293(7) -0.0045(6) -0.0025(6) -0.0029(7)
N1 0.0417(8) 0.0441(8) 0.0428(8) -0.0075(6) 0.0034(6) 0.0055(7)
C4 0.0376(9) 0.0381(8) 0.0368(8) -0.0044(7) -0.0083(7) -0.0053(7)
N2 0.0647(11) 0.0586(10) 0.0394(8) -0.0032(7) -0.0187(8) -0.0013(8)
O1 0.0433(7) 0.0401(6) 0.0308(6) -0.0058(5) -0.0084(5) 0.0022(5)
C5 0.0489(11) 0.0521(10) 0.0315(8) -0.0098(7) -0.0059(7) -0.0004(8)
C6 0.0498(11) 0.0572(11) 0.0339(8) -0.0020(8) -0.0094(8) -0.0111(9)
Na1 0.0322(4) 0.0427(4) 0.0411(4) -0.0106(3) -0.0024(3) 0.0048(3)
O101 0.0494(7) 0.0337(6) 0.0378(6) -0.0130(5) -0.0099(5) 0.0003(5)
O102 0.0398(7) 0.0349(6) 0.0378(6) -0.0057(5) 0.0003(5) -0.0075(5)
O103 0.0466(7) 0.0268(5) 0.0360(6) -0.0002(4) -0.0080(5) 0.0021(5)
O104 0.0416(6) 0.0299(5) 0.0250(5) -0.0023(4) -0.0044(4) -0.0005(4)
O105 0.0322(6) 0.0315(5) 0.0307(5) 0.0010(4) -0.0066(4) -0.0047(4)
O106 0.0447(7) 0.0340(6) 0.0378(6) -0.0027(5) -0.0181(5) 0.0024(5)
C101 0.0567(12) 0.0328(8) 0.0484(10) -0.0172(7) -0.0100(9) -0.0025(8)
C102 0.0444(10) 0.0303(8) 0.0557(11) -0.0127(7) -0.0054(8) -0.0080(7)
C103 0.0515(11) 0.0272(7) 0.0440(9) -0.0002(6) 0.0058(8) -0.0037(7)
C104 0.0632(12) 0.0274(8) 0.0405(9) 0.0029(6) -0.0067(8) 0.0046(7)
C105 0.0486(10) 0.0412(9) 0.0313(8) 0.0038(6) -0.0115(7) 0.0017(7)
C106 0.0483(10) 0.0403(9) 0.0248(7) -0.0009(6) -0.0077(7) -0.0052(7)
C107 0.0399(9) 0.0295(7) 0.0347(8) -0.0067(6) -0.0078(7) -0.0033(6)
C108 0.0323(8) 0.0308(7) 0.0366(8) -0.0007(6) -0.0078(6) -0.0064(6)
C109 0.0433(9) 0.0341(8) 0.0320(8) 0.0051(6) -0.0052(7) -0.0037(7)
C110 0.0505(10) 0.0330(8) 0.0360(8) 0.0028(6) -0.0142(7) 0.0036(7)
C111 0.0485(11) 0.0480(10) 0.0379(9) -0.0064(7) -0.0206(8) 0.0010(8)
C112 0.0534(11) 0.0488(10) 0.0360(9) -0.0140(7) -0.0152(8) -0.0008(8)
O1S 0.0325(7) 0.0508(8) 0.0732(10) -0.0218(7) -0.0080(6) 0.0082(6)
C1S 0.0385(10) 0.0381(9) 0.0562(11) -0.0078(8) -0.0031(8) 0.0000(7)
C2S 0.0408(10) 0.0521(11) 0.0573(11) -0.0062(9) -0.0097(9) 0.0064(8)
C3S 0.0449(11) 0.0497(11) 0.0724(14) -0.0228(10) -0.0035(10) 0.0097(9)
C4S 0.0418(10) 0.0461(10) 0.0593(12) -0.0166(9) -0.0018(9) -0.0024(8)
 
_geom_special_details
;
 All esds (except the esd in the dihedral angle between two l.s. planes)
 are estimated using the full covariance matrix.  The cell esds are taken
 into account individually in the estimation of esds in distances, angles
 and torsion angles; correlations between esds in cell parameters are only
 used when they are defined by crystal symmetry.  An approximate (isotropic)
 treatment of cell esds is used for estimating esds involving l.s. planes.
;
 
loop_
 _geom_bond_atom_site_label_1
 _geom_bond_atom_site_label_2
 _geom_bond_distance
 _geom_bond_site_symmetry_2
 _geom_bond_publ_flag
P1 C1 1.7424(17) . ?
P1 H1 1.34(2) . ?
C1 O1 1.355(2) . ?
C1 C2 1.432(2) . ?
C2 C4 1.404(2) . ?
C2 C3 1.410(2) . ?
C3 N1 1.154(2) . ?
N1 Na1 2.3674(17) 2_656 ?
C4 N2 1.150(2) . ?
O1 C5 1.447(2) . ?
C5 C6 1.498(3) . ?
C5 H5A 0.9900 . ?
C5 H5B 0.9900 . ?
C6 H6A 0.9800 . ?
C6 H6B 0.9800 . ?
C6 H6C 0.9800 . ?
Na1 O1S 2.3490(15) . ?
Na1 O101 2.6799(13) . ?
Na1 O106 2.6855(13) . ?
Na1 O104 2.7568(13) . ?
Na1 O102 2.7808(13) . ?
Na1 O105 2.8195(13) . ?
Na1 O103 2.8203(13) . ?
O101 C112 1.419(2) . ?
O101 C101 1.425(2) . ?
O102 C103 1.415(2) . ?
O102 C102 1.426(2) . ?
O103 C105 1.413(2) . ?
O103 C104 1.427(2) . ?
O104 C107 1.4167(19) . ?
O104 C106 1.4213(18) . ?
O105 C108 1.4231(18) . ?
O105 C109 1.4268(19) . ?
O106 C110 1.416(2) . ?
O106 C111 1.423(2) . ?
C101 C102 1.490(3) . ?
C101 H10A 0.9900 . ?
C101 H10B 0.9900 . ?
C102 H10C 0.9900 . ?
C102 H10D 0.9900 . ?
C103 C104 1.494(3) . ?
C103 H10E 0.9900 . ?
C103 H10F 0.9900 . ?
C104 H10G 0.9900 . ?
C104 H10H 0.9900 . ?
C105 C106 1.499(2) . ?
C105 H10I 0.9900 . ?
C105 H10J 0.9900 . ?
C106 H10K 0.9900 . ?
C106 H10L 0.9900 . ?
C107 C108 1.497(2) . ?
C107 H10M 0.9900 . ?
C107 H10N 0.9900 . ?
C108 H10O 0.9900 . ?
C108 H10P 0.9900 . ?
C109 C110 1.493(2) . ?
C109 H10Q 0.9900 . ?
C109 H10R 0.9900 . ?
C110 H11A 0.9900 . ?
C110 H11B 0.9900 . ?
C111 C112 1.494(3) . ?
C111 H11C 0.9900 . ?
C111 H11D 0.9900 . ?
C112 H11E 0.9900 . ?
C112 H11F 0.9900 . ?
O1S C4S 1.433(2) . ?
O1S C1S 1.437(2) . ?
C1S C2S 1.496(3) . ?
C1S H1S1 0.9900 . ?
C1S H1S2 0.9900 . ?
C2S C3S 1.517(3) . ?
C2S H2S1 0.9900 . ?
C2S H2S2 0.9900 . ?
C3S C4S 1.513(3) . ?
C3S H3S1 0.9900 . ?
C3S H3S2 0.9900 . ?
C4S H4S1 0.9900 . ?
C4S H4S2 0.9900 . ?
 
loop_
 _geom_angle_atom_site_label_1
 _geom_angle_atom_site_label_2
 _geom_angle_atom_site_label_3
 _geom_angle
 _geom_angle_site_symmetry_1
 _geom_angle_site_symmetry_3
 _geom_angle_publ_flag
C1 P1 H1 92.8(10) . . ?
O1 C1 C2 110.55(14) . . ?
O1 C1 P1 121.67(12) . . ?
C2 C1 P1 127.78(13) . . ?
C4 C2 C3 115.45(15) . . ?
C4 C2 C1 123.12(15) . . ?
C3 C2 C1 121.23(15) . . ?
N1 C3 C2 176.54(18) . . ?
C3 N1 Na1 143.92(14) . 2_656 ?
N2 C4 C2 178.3(2) . . ?
C1 O1 C5 118.87(14) . . ?
O1 C5 C6 107.07(16) . . ?
O1 C5 H5A 110.3 . . ?
C6 C5 H5A 110.3 . . ?
O1 C5 H5B 110.3 . . ?
C6 C5 H5B 110.3 . . ?
H5A C5 H5B 108.6 . . ?
C5 C6 H6A 109.5 . . ?
C5 C6 H6B 109.5 . . ?
H6A C6 H6B 109.5 . . ?
C5 C6 H6C 109.5 . . ?
H6A C6 H6C 109.5 . . ?
H6B C6 H6C 109.5 . . ?
O1S Na1 N1 168.79(6) . 2_656 ?
O1S Na1 O101 83.41(5) . . ?
N1 Na1 O101 88.74(5) 2_656 . ?
O1S Na1 O106 94.03(5) . . ?
N1 Na1 O106 89.27(5) 2_656 . ?
O101 Na1 O106 61.86(4) . . ?
O1S Na1 O104 97.15(5) . . ?
N1 Na1 O104 90.61(5) 2_656 . ?
O101 Na1 O104 179.09(5) . . ?
O106 Na1 O104 118.77(4) . . ?
O1S Na1 O102 89.98(5) . . ?
N1 Na1 O102 79.22(5) 2_656 . ?
O101 Na1 O102 61.36(4) . . ?
O106 Na1 O102 122.11(4) . . ?
O104 Na1 O102 117.89(4) . . ?
O1S Na1 O105 90.48(5) . . ?
N1 Na1 O105 100.45(5) 2_656 . ?
O101 Na1 O105 121.33(4) . . ?
O106 Na1 O105 60.50(4) . . ?
O104 Na1 O105 59.42(3) . . ?
O102 Na1 O105 177.31(4) . . ?
O1S Na1 O103 84.75(5) . . ?
N1 Na1 O103 92.27(5) 2_656 . ?
O101 Na1 O103 119.71(4) . . ?
O106 Na1 O103 177.82(4) . . ?
O104 Na1 O103 59.69(4) . . ?
O102 Na1 O103 59.75(4) . . ?
O105 Na1 O103 117.65(4) . . ?
C112 O101 C101 111.56(13) . . ?
C112 O101 Na1 116.63(10) . . ?
C101 O101 Na1 114.49(10) . . ?
C103 O102 C102 111.90(14) . . ?
C103 O102 Na1 113.49(9) . . ?
C102 O102 Na1 114.31(10) . . ?
C105 O103 C104 111.65(14) . . ?
C105 O103 Na1 112.01(9) . . ?
C104 O103 Na1 116.18(10) . . ?
C107 O104 C106 111.52(12) . . ?
C107 O104 Na1 118.25(9) . . ?
C106 O104 Na1 119.14(9) . . ?
C108 O105 C109 110.40(12) . . ?
C108 O105 Na1 115.79(9) . . ?
C109 O105 Na1 110.30(9) . . ?
C110 O106 C111 111.50(13) . . ?
C110 O106 Na1 119.75(9) . . ?
C111 O106 Na1 114.25(10) . . ?
O101 C101 C102 107.97(14) . . ?
O101 C101 H10A 110.1 . . ?
C102 C101 H10A 110.1 . . ?
O101 C101 H10B 110.1 . . ?
C102 C101 H10B 110.1 . . ?
H10A C101 H10B 108.4 . . ?
O102 C102 C101 108.43(14) . . ?
O102 C102 H10C 110.0 . . ?
C101 C102 H10C 110.0 . . ?
O102 C102 H10D 110.0 . . ?
C101 C102 H10D 110.0 . . ?
H10C C102 H10D 108.4 . . ?
O102 C103 C104 108.04(15) . . ?
O102 C103 H10E 110.1 . . ?
C104 C103 H10E 110.1 . . ?
O102 C103 H10F 110.1 . . ?
C104 C103 H10F 110.1 . . ?
H10E C103 H10F 108.4 . . ?
O103 C104 C103 108.34(15) . . ?
O103 C104 H10G 110.0 . . ?
C103 C104 H10G 110.0 . . ?
O103 C104 H10H 110.0 . . ?
C103 C104 H10H 110.0 . . ?
H10G C104 H10H 108.4 . . ?
O103 C105 C106 108.43(15) . . ?
O103 C105 H10I 110.0 . . ?
C106 C105 H10I 110.0 . . ?
O103 C105 H10J 110.0 . . ?
C106 C105 H10J 110.0 . . ?
H10I C105 H10J 108.4 . . ?
O104 C106 C105 108.34(13) . . ?
O104 C106 H10K 110.0 . . ?
C105 C106 H10K 110.0 . . ?
O104 C106 H10L 110.0 . . ?
C105 C106 H10L 110.0 . . ?
H10K C106 H10L 108.4 . . ?
O104 C107 C108 108.64(12) . . ?
O104 C107 H10M 110.0 . . ?
C108 C107 H10M 110.0 . . ?
O104 C107 H10N 110.0 . . ?
C108 C107 H10N 110.0 . . ?
H10M C107 H10N 108.3 . . ?
O105 C108 C107 108.62(12) . . ?
O105 C108 H10O 110.0 . . ?
C107 C108 H10O 110.0 . . ?
O105 C108 H10P 110.0 . . ?
C107 C108 H10P 110.0 . . ?
H10O C108 H10P 108.3 . . ?
O105 C109 C110 108.17(14) . . ?
O105 C109 H10Q 110.1 . . ?
C110 C109 H10Q 110.1 . . ?
O105 C109 H10R 110.1 . . ?
C110 C109 H10R 110.1 . . ?
H10Q C109 H10R 108.4 . . ?
O106 C110 C109 107.80(13) . . ?
O106 C110 H11A 110.1 . . ?
C109 C110 H11A 110.1 . . ?
O106 C110 H11B 110.1 . . ?
C109 C110 H11B 110.1 . . ?
H11A C110 H11B 108.5 . . ?
O106 C111 C112 107.49(15) . . ?
O106 C111 H11C 110.2 . . ?
C112 C111 H11C 110.2 . . ?
O106 C111 H11D 110.2 . . ?
C112 C111 H11D 110.2 . . ?
H11C C111 H11D 108.5 . . ?
O101 C112 C111 108.93(14) . . ?
O101 C112 H11E 109.9 . . ?
C111 C112 H11E 109.9 . . ?
O101 C112 H11F 109.9 . . ?
C111 C112 H11F 109.9 . . ?
H11E C112 H11F 108.3 . . ?
C4S O1S C1S 108.85(14) . . ?
C4S O1S Na1 121.27(12) . . ?
C1S O1S Na1 126.43(11) . . ?
O1S C1S C2S 105.65(15) . . ?
O1S C1S H1S1 110.6 . . ?
C2S C1S H1S1 110.6 . . ?
O1S C1S H1S2 110.6 . . ?
C2S C1S H1S2 110.6 . . ?
H1S1 C1S H1S2 108.7 . . ?
C1S C2S C3S 100.94(17) . . ?
C1S C2S H2S1 111.6 . . ?
C3S C2S H2S1 111.6 . . ?
C1S C2S H2S2 111.6 . . ?
C3S C2S H2S2 111.6 . . ?
H2S1 C2S H2S2 109.4 . . ?
C4S C3S C2S 102.74(16) . . ?
C4S C3S H3S1 111.2 . . ?
C2S C3S H3S1 111.2 . . ?
C4S C3S H3S2 111.2 . . ?
C2S C3S H3S2 111.2 . . ?
H3S1 C3S H3S2 109.1 . . ?
O1S C4S C3S 106.30(16) . . ?
O1S C4S H4S1 110.5 . . ?
C3S C4S H4S1 110.5 . . ?
O1S C4S H4S2 110.5 . . ?
C3S C4S H4S2 110.5 . . ?
H4S1 C4S H4S2 108.7 . . ?
 
_refine_diff_density_max    0.428
_refine_diff_density_min   -0.390
_refine_diff_density_rms    0.049

_shelx_res_file
;
TITL p-1 in P-1
    shelx.res
    created by SHELXL-2018/1 at 08:12:20 on 24-Jan-2022
CELL  1.54184   9.0861   9.1743  16.4208   87.976   82.419   89.177
ZERR     2.00   0.0003   0.0003   0.0004    0.002    0.002    0.002
LATT   1
SFAC  C    H    N    NA   P    O
UNIT  44   76   4    2    2    16
MERG   2
FMAP   2
PLAN   20
SIZE     0.080   0.100   0.100
ACTA
BOND   $H
L.S.  24
TEMP  -123.00
WGHT    0.073400    0.307300
FVAR       0.20905
P1    5    0.297173    0.363547    0.383364    11.00000    0.04382    0.04320 =
         0.04752   -0.00710   -0.00668    0.00762
C1    1    0.422562    0.219207    0.365115    11.00000    0.03358    0.03243 =
         0.03346   -0.00053   -0.00328   -0.00393
C2    1    0.452060    0.136134    0.292449    11.00000    0.03261    0.03350 =
         0.02986   -0.00138   -0.00213   -0.00134
C3    1    0.542608    0.009829    0.290512    11.00000    0.03386    0.04004 =
         0.02933   -0.00451   -0.00252   -0.00290
N1    3    0.613438   -0.095629    0.285548    11.00000    0.04174    0.04409 =
         0.04276   -0.00752    0.00339    0.00547
C4    1    0.404329    0.179703    0.217321    11.00000    0.03764    0.03813 =
         0.03679   -0.00444   -0.00830   -0.00533
N2    3    0.368516    0.214182    0.154791    11.00000    0.06471    0.05862 =
         0.03936   -0.00325   -0.01874   -0.00132
O1    6    0.508956    0.171680    0.422085    11.00000    0.04335    0.04007 =
         0.03081   -0.00582   -0.00842    0.00223
C5    1    0.495476    0.242462    0.500133    11.00000    0.04893    0.05215 =
         0.03149   -0.00980   -0.00592   -0.00039
AFIX  23
H5A   2    0.402921    0.212165    0.534959    11.00000   -1.20000
H5B   2    0.492901    0.349756    0.491458    11.00000   -1.20000
AFIX   0
C6    1    0.628072    0.197121    0.540649    11.00000    0.04977    0.05719 =
         0.03390   -0.00205   -0.00941   -0.01106
AFIX 137
H6A   2    0.632242    0.090483    0.546189    11.00000   -1.50000
H6B   2    0.620164    0.238792    0.595209    11.00000   -1.50000
H6C   2    0.718542    0.232431    0.507051    11.00000   -1.50000
AFIX   0
NA1   4    0.158028    0.196778    0.774100    11.00000    0.03223    0.04266 =
         0.04114   -0.01065   -0.00238    0.00483
O101  6    0.021725    0.052826    0.666613    11.00000    0.04940    0.03372 =
         0.03781   -0.01296   -0.00991    0.00027
O102  6    0.104363   -0.099269    0.803680    11.00000    0.03976    0.03487 =
         0.03783   -0.00567    0.00027   -0.00755
O103  6    0.186563    0.066244    0.929395    11.00000    0.04664    0.02683 =
         0.03602   -0.00020   -0.00803    0.00214
O104  6    0.300855    0.340955    0.885102    11.00000    0.04155    0.02988 =
         0.02496   -0.00232   -0.00444   -0.00045
O105  6    0.219193    0.496889    0.750790    11.00000    0.03222    0.03150 =
         0.03075    0.00097   -0.00657   -0.00467
O106  6    0.127755    0.330588    0.629061    11.00000    0.04470    0.03396 =
         0.03783   -0.00269   -0.01805    0.00239
C101  1    0.049900   -0.100360    0.666737    11.00000    0.05668    0.03278 =
         0.04842   -0.01724   -0.01002   -0.00246
AFIX  23
H10A  2    0.156325   -0.120000    0.648416    11.00000   -1.20000
H10B  2   -0.009404   -0.147299    0.628712    11.00000   -1.20000
AFIX   0
C102  1    0.008032   -0.159793    0.752172    11.00000    0.04436    0.03031 =
         0.05571   -0.01270   -0.00539   -0.00796
AFIX  23
H10C  2   -0.096377   -0.133706    0.771904    11.00000   -1.20000
H10D  2    0.017667   -0.267447    0.753435    11.00000   -1.20000
AFIX   0
C103  1    0.060935   -0.137027    0.887618    11.00000    0.05153    0.02717 =
         0.04397   -0.00017    0.00577   -0.00368
AFIX  23
H10E  2    0.047275   -0.243775    0.894901    11.00000   -1.20000
H10F  2   -0.034234   -0.088153    0.907502    11.00000   -1.20000
AFIX   0
C104  1    0.180085   -0.089148    0.935052    11.00000    0.06321    0.02738 =
         0.04045    0.00289   -0.00672    0.00463
AFIX  23
H10G  2    0.157755   -0.122614    0.993299    11.00000   -1.20000
H10H  2    0.276833   -0.131721    0.912141    11.00000   -1.20000
AFIX   0
C105  1    0.310967    0.118861    0.962288    11.00000    0.04856    0.04124 =
         0.03126    0.00380   -0.01155    0.00173
AFIX  23
H10I  2    0.403517    0.092059    0.926925    11.00000   -1.20000
H10J  2    0.314744    0.075042    1.017949    11.00000   -1.20000
AFIX   0
C106  1    0.297152    0.281561    0.966461    11.00000    0.04826    0.04031 =
         0.02484   -0.00085   -0.00771   -0.00517
AFIX  23
H10K  2    0.202587    0.308509    0.999914    11.00000   -1.20000
H10L  2    0.380021    0.320637    0.992402    11.00000   -1.20000
AFIX   0
C107  1    0.293406    0.495345    0.883992    11.00000    0.03992    0.02952 =
         0.03468   -0.00670   -0.00776   -0.00328
AFIX  23
H10M  2    0.366121    0.533795    0.917503    11.00000   -1.20000
H10N  2    0.192926    0.528054    0.907520    11.00000   -1.20000
AFIX   0
C108  1    0.327364    0.551269    0.796892    11.00000    0.03235    0.03080 =
         0.03663   -0.00066   -0.00780   -0.00640
AFIX  23
H10O  2    0.325021    0.659244    0.794845    11.00000   -1.20000
H10P  2    0.427748    0.518365    0.773316    11.00000   -1.20000
AFIX   0
C109  1    0.257665    0.532909    0.665467    11.00000    0.04330    0.03409 =
         0.03198    0.00510   -0.00522   -0.00369
AFIX  23
H10Q  2    0.351621    0.483253    0.644149    11.00000   -1.20000
H10R  2    0.271594    0.639476    0.657145    11.00000   -1.20000
AFIX   0
C110  1    0.134804    0.484546    0.621024    11.00000    0.05047    0.03303 =
         0.03603    0.00283   -0.01418    0.00360
AFIX  23
H11A  2    0.039442    0.528618    0.644967    11.00000   -1.20000
H11B  2    0.154200    0.515480    0.562255    11.00000   -1.20000
AFIX   0
C111  1    0.011022    0.275275    0.589536    11.00000    0.04855    0.04802 =
         0.03791   -0.00639   -0.02063    0.00102
AFIX  23
H11C  2    0.014275    0.319601    0.533485    11.00000   -1.20000
H11D  2   -0.086453    0.298634    0.621089    11.00000   -1.20000
AFIX   0
C112  1    0.032368    0.113799    0.585451    11.00000    0.05338    0.04885 =
         0.03599   -0.01404   -0.01521   -0.00078
AFIX  23
H11E  2   -0.044526    0.071653    0.556079    11.00000   -1.20000
H11F  2    0.130995    0.091000    0.555040    11.00000   -1.20000
AFIX   0
O1S   6   -0.085996    0.250549    0.832393    11.00000    0.03253    0.05078 =
         0.07319   -0.02183   -0.00805    0.00818
C1S   1   -0.219196    0.185909    0.812367    11.00000    0.03852    0.03812 =
         0.05623   -0.00776   -0.00310   -0.00003
AFIX  23
H1S1  2   -0.258177    0.113216    0.855548    11.00000   -1.20000
H1S2  2   -0.199698    0.136941    0.759197    11.00000   -1.20000
AFIX   0
C2S   1   -0.327383    0.309330    0.807170    11.00000    0.04076    0.05214 =
         0.05733   -0.00621   -0.00972    0.00640
AFIX  23
H2S1  2   -0.431274    0.275213    0.817321    11.00000   -1.20000
H2S2  2   -0.310465    0.362124    0.753179    11.00000   -1.20000
AFIX   0
C3S   1   -0.290309    0.402914    0.875866    11.00000    0.04486    0.04967 =
         0.07236   -0.02285   -0.00352    0.00965
AFIX  23
H3S1  2   -0.320322    0.505832    0.867074    11.00000   -1.20000
H3S2  2   -0.339324    0.366251    0.929989    11.00000   -1.20000
AFIX   0
C4S   1   -0.123307    0.387241    0.869798    11.00000    0.04178    0.04605 =
         0.05932   -0.01665   -0.00184   -0.00243
AFIX  23
H4S1  2   -0.074182    0.468387    0.835765    11.00000   -1.20000
H4S2  2   -0.091228    0.387971    0.925104    11.00000   -1.20000
AFIX   0
H1    2    0.250712    0.355144    0.309258    11.00000    0.05083
HKLF    4


REM  p-1 in P-1
REM R1 =  0.0434 for    4694 Fo > 4sig(Fo)  and  0.0523 for all    5617 data
REM    312 parameters refined using      0 restraints

END

WGHT      0.0734      0.3078

REM Highest difference peak  0.428,  deepest hole -0.390,  1-sigma level  0.049
Q1    1   0.4624  0.2008  0.1266  11.00000  0.05    0.43
Q2    1   0.5607  0.0632  0.6171  11.00000  0.05    0.42
Q3    1  -0.0870  0.3023  0.7935  11.00000  0.05    0.40
Q4    1  -0.3258  0.2408  0.8523  11.00000  0.05    0.38
Q5    1   0.5623 -0.0830  0.2496  11.00000  0.05    0.34
Q6    1   0.3604  0.2800  0.3687  11.00000  0.05    0.32
Q7    1   0.3146  0.2551  0.3779  11.00000  0.05    0.32
Q8    1   0.3372  0.2009  0.3346  11.00000  0.05    0.31
Q9    1  -0.2183  0.2527  0.7688  11.00000  0.05    0.28
Q10   1   0.3034  0.5213  0.8415  11.00000  0.05    0.27
Q11   1   0.1949  0.5025  0.6454  11.00000  0.05    0.26
Q12   1   0.2975  0.1982  0.9634  11.00000  0.05    0.25
Q13   1  -0.0983  0.2770  0.8507  11.00000  0.05    0.23
Q14   1   0.0989 -0.1168  0.8343  11.00000  0.05    0.23
Q15   1   0.0257  0.1958  0.5909  11.00000  0.05    0.22
Q16   1   0.4612  0.1600  0.1834  11.00000  0.05    0.22
Q17   1   0.4993 -0.0377  0.3037  11.00000  0.05    0.22
Q18   1   0.5812  0.2476  0.5166  11.00000  0.05    0.22
Q19   1   0.1208 -0.1202  0.9092  11.00000  0.05    0.21
Q20   1   0.2826  0.5223  0.7740  11.00000  0.05    0.21
;
_shelx_res_checksum    9296

_shelx_hkl_file
;
   0   0   2  184.28    2.34
   0   0  -2  198.30    2.24
   0   0   3    5.87    0.53
   0   0   3    5.89    0.53
   0   0  -3    5.86    0.52
   0   0  -3    6.22    0.52
   0   0   4  152.17    3.08
   0   0   4  159.38    3.19
   0   0  -4  160.29    2.99
   0   0  -5   49.49    1.98
   0   0  -5   47.37    1.86
   0   0   5   46.25    1.99
   0   0   5   48.53    2.01
   0   0  -5   49.96    1.86
   0   0  -6   12.87    1.15
   0   0   6   12.71    1.19
   0   0   6   13.40    1.21
   0   0  -6   14.66    1.15
   0   0   7   50.90    2.55
   0   0   7   54.26    2.63
   0   0  -7   52.54    2.53
   0   0  -8   13.66    0.50
   0   0  -8   12.88    0.53
   0   0  -8   14.14    0.53
   0   0  -8   13.54    1.42
   0   0   8   12.88    1.41
   0   0   8   12.61    1.40
   0   0   9    0.78    0.43
   0   0   9   -0.14    0.27
   0   0  -9    0.38    0.13
   0   0  -9    0.33    0.12
   0   0  -9    0.35    0.13
   0   0  -9    0.38    0.12
   0   0  -9    0.43    0.32
   0   0  -9    0.60    0.40
   0   0  10    6.54    1.17
   0   0  10    6.96    1.17
   0   0 -10    5.47    0.42
   0   0 -10    6.02    0.42
   0   0 -10    5.29    0.40
   0   0 -10    4.90    0.99
   0   0 -10    5.16    1.02
   0   0 -11    4.64    1.01
   0   0 -11    4.35    0.41
   0   0 -11    4.15    0.38
   0   0 -11    5.83    1.05
   0   0  11    5.17    1.08
   0   0  11    4.55    1.00
   0   0  12   12.65    1.77
   0   0  12   10.67    1.63
   0   0  12   12.41    1.73
   0   0  12   11.78    0.61
   0   0  12   12.00    0.62
   0   0  12   12.19    0.66
   0   0 -12   12.44    0.70
   0   0 -12   11.66    0.69
   0   0 -12   10.37    1.46
   0   0 -12   12.06    1.71
   0   0 -13    0.95    0.51
   0   0  13    1.33    0.26
   0   0 -13    1.77    0.25
   0   0  13    1.24    0.28
   0   0  13    1.49    0.24
   0   0 -13    1.59    0.29
   0   0 -13    1.58    0.30
   0   0 -13    2.81    0.85
   0   0  13    2.85    0.91
   0   0 -13    1.27    0.20
   0   0  13    2.27    0.83
   0   0  13    1.20    0.59
   0   0  14    0.01    0.32
   0   0  14   -0.18    0.30
   0   0  14   -0.90    0.61
   0   0 -14   -0.05    0.11
   0   0 -14    0.12    0.15
   0   0  14    0.12    0.18
   0   0  14    0.03    0.20
   0   0 -14   -0.32    0.15
   0   0  14    0.07    0.13
   0   0 -14   -0.06    0.17
   0   0 -14   -0.24    0.31
   0   0  15    0.34    0.19
   0   0  15    0.53    0.22
   0   0 -15    0.77    0.20
   0   0 -15    0.55    0.17
   0   0 -15    0.49    0.22
   0   0 -15   -0.03    0.29
   0   0 -15    0.37    0.17
   0   0 -16    0.82    0.24
   0   0 -16    1.10    0.22
   0   0  16    0.91    0.19
   0   0  16    0.95    0.25
   0   0 -17    0.16    0.16
   0   0 -17    0.14    0.14
   0   0 -17    0.13    0.14
   0   0  17    0.19    0.12
   0   0  17    0.32    0.18
   0   0 -18    1.22    0.23
   0   0 -18    1.35    0.26
   0   0 -18    1.22    0.22
   0   0  18    1.35    0.19
   0   0  18    1.47    0.27
   0   0 -19    0.31    0.11
   0   0 -19    0.23    0.12
   0   0 -19    0.31    0.12
   0   0 -19    0.21    0.11
   0   0  19    0.26    0.13
   0   0 -20    1.00    0.11
   0   0  20    1.18    0.15
   0   1 -20    0.03    0.08
   0   1 -20   -0.08    0.06
   0  -1  20    0.02    0.06
   0  -1  19    0.12    0.11
   0   1 -19    0.04    0.07
   0   1 -19    0.10    0.11
   0   1 -19    0.26    0.10
   0  -1  19    0.01    0.06
   0   1 -19    0.14    0.11
   0   1 -18    3.38    0.32
   0   1 -18    3.52    0.38
   0  -1  18    3.46    0.36
   0   1 -18    3.49    0.27
   0  -1  18    3.10    0.29
   0   1 -18    3.22    0.34
   0  -1  17    6.35    0.45
   0   1 -17    6.54    0.44
   0  -1  17    6.74    0.53
   0  -1  17    6.37    0.51
   0   1 -17    7.14    0.57
   0   1 -16    2.17    0.30
   0   1 -16    2.19    0.35
   0  -1  16    2.20    0.34
   0  -1  16    2.26    0.35
   0   1 -16    2.07    0.31
   0   1 -15    0.39    0.21
   0  -1  15    0.23    0.18
   0   1 -15    0.25    0.15
   0  -1  15    0.26    0.19
   0   1 -15    0.19    0.15
   0  -1  14   20.53    2.14
   0  -1  14   18.22    2.21
   0   1 -14   17.97    0.78
   0  -1  14   19.16    0.94
   0  -1  14   19.32    0.92
   0   1 -14   18.72    0.88
   0  -1  14   18.66    0.74
   0   1 -14   20.00    0.99
   0   1 -14   19.45    0.99
   0   1 -14   19.91    2.06
   0  -1  14   19.66    2.27
   0   1 -14   19.14    0.84
   0   1 -13    1.24    0.23
   0  -1  13    2.70    0.86
   0  -1  13    1.39    0.24
   0  -1  13    1.29    0.24
   0  -1  13    1.07    0.25
   0   1 -13    1.31    0.24
   0  -1  13    1.36    0.28
   0  -1  13    0.81    0.17
   0   1 -13    1.39    0.28
   0   1 -13    1.24    0.27
   0   1 -13    1.66    0.55
   0   1 -13    1.30    0.57
   0   1 -12    3.24    0.33
   0  -1  12    3.02    0.86
   0  -1  12    3.67    0.97
   0  -1  12    2.76    0.84
   0  -1  12    3.61    0.36
   0   1 -12    2.82    0.32
   0   1 -12    3.50    0.40
   0   1 -12    3.37    0.39
   0  -1  12    3.20    0.32
   0  -1  12    2.89    0.29
   0   1 -12    3.57    0.86
   0   1 -12    3.25    0.89
   0  -1  11    4.99    1.04
   0  -1  11    5.25    1.15
   0  -1  11    4.94    1.11
   0   1 -11    4.57    0.42
   0   1 -11    5.14    0.44
   0   1 -11    5.13    0.45
   0   1 -11    4.99    0.94
   0   1 -11    4.35    1.02
   0  -1  10    3.40    0.90
   0  -1  10    3.30    0.88
   0  -1  10    3.11    0.87
   0   1 -10    3.21    0.33
   0   1 -10    3.04    0.31
   0   1 -10    3.04    0.33
   0   1 -10    2.98    0.33
   0   1 -10    3.37    0.76
   0   1 -10    4.14    0.68
   0   1 -10    2.96    0.76
   0   1  -9    8.20    0.47
   0   1  -9    8.23    0.48
   0   1  -9    8.96    0.48
   0   1  -9    8.26    0.48
   0  -1   9    8.20    1.25
   0  -1   9    8.78    1.24
   0   1  -9    7.06    1.07
   0   1  -8  180.95    1.99
   0   1  -8  183.51    2.03
   0   1  -8  187.38    5.13
   0  -1   8  180.55    5.44
   0  -1   8  189.18    5.25
   0  -1   7    5.23    0.86
   0  -1   7    5.78    0.93
   0   1  -7    4.99    0.30
   0   1  -7    3.90    0.73
   0   1  -7    5.67    0.83
   0  -1   7    5.09    0.31
   0   1  -7    5.02    0.31
   0   1  -6    0.11    0.17
   0   1  -6    0.33    0.30
   0  -1   6   -0.02    0.27
   0  -1   6    0.46    0.34
   0   1  -6    0.37    0.27
   0   1  -5   68.49    2.30
   0   1  -5   70.98    2.35
   0   1  -5   71.67    2.06
   0  -1   5   70.23    2.40
   0  -1   5   72.49    2.58
   0   1  -5   71.42    2.38
   0   1  -4  228.95    3.80
   0   1  -4  224.63    3.20
   0  -1   4  232.21    4.11
   0  -1   4  224.48    3.75
   0   1  -4  236.13    2.98
   0   1  -3    0.13    0.13
   0   1  -3    0.19    0.19
   0  -1   3    0.09    0.21
   0  -1   3    0.17    0.16
   0   1  -3    0.04    0.13
   0  -1   2   85.14    1.34
   0  -1   2   84.21    1.85
   0  -1   2   88.30    1.63
   0  -1   2   83.73    1.89
   0   1  -2   83.36    1.55
   0  -1   1    6.09    0.44
   0   1  -1    6.81    0.42
   0   1   0   34.88    0.82
   0  -1   0   34.67    0.69
   0   1   1   21.84    0.66
   0   1   1   22.35    0.63
   0  -1  -1   20.71    0.75
   0   1   1   21.54    0.59
   0   1   2   77.96    1.52
   0   1   2   77.30    1.41
   0  -1  -2   77.43    1.63
   0   1   3  100.47    1.79
   0   1   3   99.33    2.05
   0  -1  -3   99.16    1.63
   0   1   4   53.40    1.79
   0  -1  -4   56.99    1.36
   0  -1  -5    0.16    0.25
   0   1   5    0.09    0.22
   0  -1  -5    0.01    0.26
   0  -1  -6    1.14    0.44
   0   1   6    1.97    0.49
   0   1   6    1.66    0.51
   0  -1  -6    1.67    0.47
   0  -1  -7   22.28    1.69
   0  -1  -7   22.19    1.61
   0   1   7   19.96    1.56
   0   1   7   21.80    1.71
   0   1   8  180.32    5.11
   0   1   8  175.50    5.31
   0  -1  -8  174.62    1.91
   0  -1  -8  175.20    1.68
   0  -1  -8  176.60    4.93
   0  -1  -8  175.38    5.19
   0   1   9    1.18    0.49
   0   1   9    0.81    0.41
   0  -1  -9    1.25    0.17
   0  -1  -9    1.35    0.21
   0  -1  -9    1.14    0.17
   0  -1  -9    1.36    0.52
   0  -1  -9    1.13    0.47
   0  -1 -10    6.31    1.16
   0  -1 -10    6.28    1.09
   0   1  10    5.45    1.06
   0   1  10    5.92    1.12
   0  -1 -10    5.83    0.42
   0  -1 -10    5.73    0.39
   0  -1 -11    0.17    0.30
   0  -1 -11    0.04    0.12
   0  -1 -11    0.10    0.10
   0  -1 -11    0.18    0.36
   0   1  11    0.27    0.30
   0   1  11   -0.16    0.30
   0  -1 -12    6.43    1.33
   0   1  12    6.98    0.48
   0   1  12    7.20    0.53
   0   1  12    7.41    0.47
   0  -1 -12    7.22    0.51
   0  -1 -12    7.29    0.55
   0  -1 -12    6.26    1.19
   0   1  12    7.41    1.33
   0   1  12    7.17    1.42
   0  -1 -13    0.30    0.18
   0   1  13    0.04    0.17
   0   1  13   -0.15    0.13
   0   1  13    0.30    0.17
   0   1  13    0.05    0.12
   0  -1 -13    0.17    0.16
   0  -1 -13    0.00    0.53
   0   1  13    0.43    0.42
   0   1  13    0.10    0.19
   0   1  13   -0.82    0.60
   0  -1 -14    7.85    0.61
   0   1  14    7.61    0.50
   0   1  14    8.39    0.63
   0   1  14    8.95    0.62
   0   1  14    9.21    1.43
   0   1  14    8.77    1.48
   0   1  14    8.45    1.53
   0  -1 -14    8.99    0.67
   0  -1 -14    9.62    1.56
   0  -1 -14    8.97    1.46
   0   1  14    8.37    0.50
   0   1  15    0.08    0.18
   0  -1 -15    0.01    0.14
   0   1  15    0.18    0.17
   0  -1 -15    0.20    0.19
   0  -1 -15   -0.17    0.26
   0  -1 -15   -0.57    0.41
   0   1  15   -0.13    0.11
   0   1  16   17.69    0.92
   0  -1 -16   17.12    0.82
   0  -1 -16   17.92    0.91
   0   1  16   17.29    0.71
   0  -1 -16   18.32    0.85
   0   1  17    0.43    0.23
   0  -1 -17    0.78    0.18
   0  -1 -17    0.72    0.22
   0  -1 -17    0.73    0.23
   0   1  17    0.55    0.15
   0  -1 -17    0.77    0.21
   0   1  18    2.26    0.32
   0  -1 -18    1.46    0.22
   0  -1 -18    1.71    0.27
   0  -1 -18    1.79    0.28
   0  -1 -19    0.96    0.18
   0  -1 -19    1.02    0.18
   0   1  19    1.13    0.20
   0  -1 -19    0.99    0.16
   0  -1 -19    1.08    0.18
   0  -1 -20    0.06    0.07
   0   1  20    0.12    0.07
   0   1  20    0.11    0.08
   0  -2  19    1.38    0.17
   0   2 -19    1.05    0.17
   0   2 -19    1.24    0.18
   0  -2  19    0.82    0.12
   0   2 -19    0.98    0.11
   0   2 -18    0.12    0.13
   0  -2  18    0.26    0.14
   0  -2  18    0.29    0.12
   0   2 -18    0.37    0.13
   0   2 -17    2.64    0.31
   0   2 -17    2.62    0.34
   0  -2  17    2.81    0.34
   0  -2  17    2.46    0.34
   0   2 -16    0.56    0.20
   0   2 -16    0.52    0.21
   0  -2  16    0.37    0.19
   0  -2  16    0.38    0.21
   0   2 -16    0.40    0.18
   0   2 -15    9.74    0.64
   0  -2  15    8.82    0.65
   0  -2  15   10.20    0.69
   0   2 -15    9.23    0.66
   0   2 -15    9.16    0.66
   0  -2  14    4.78    0.47
   0  -2  14    4.65    0.48
   0   2 -14    4.31    0.45
   0   2 -14    4.90    0.52
   0   2 -14    4.57    0.48
   0   2 -14    4.51    0.45
   0  -2  14    4.28    0.42
   0  -2  14    4.47    0.42
   0  -2  13    2.22    0.85
   0  -2  13    3.65    0.87
   0  -2  13    2.29    0.29
   0  -2  13    2.26    0.31
   0   2 -13    2.38    0.34
   0  -2  13    2.43    0.35
   0   2 -13    2.40    0.28
   0   2 -13    2.49    0.38
   0   2 -13    2.70    0.38
   0  -2  13    1.72    0.86
   0   2 -13    1.81    0.66
   0   2 -13    2.71    0.35
   0   2 -12   17.79    0.80
   0  -2  12   18.43    2.03
   0  -2  12   15.83    2.16
   0  -2  12   16.78    0.71
   0  -2  12   15.22    0.66
   0  -2  12   16.44    0.77
   0  -2  12   17.28    0.81
   0   2 -12   16.22    0.79
   0   2 -12   17.13    0.85
   0   2 -12   16.18    0.83
   0   2 -12   14.81    1.80
   0   2 -12   16.19    1.65
   0   2 -12   14.93    0.61
   0   2 -11    5.06    0.47
   0   2 -11    4.35    0.42
   0   2 -11    4.60    0.43
   0   2 -11    4.37    0.43
   0  -2  11    4.64    0.93
   0  -2  11    3.61    1.00
   0   2 -11    5.43    0.97
   0   2 -11    3.28    0.71
   0   2 -11    5.10    1.02
   0   2 -10    3.14    0.34
   0   2 -10    3.39    0.35
   0   2 -10    3.31    0.35
   0  -2  10    3.15    0.89
   0  -2  10    2.38    0.66
   0   2 -10    3.16    0.36
   0   2 -10    3.36    0.78
   0   2  -9    4.89    0.38
   0   2  -9    5.01    0.38
   0   2  -9    4.98    0.39
   0  -2   9    5.14    0.94
   0  -2   9    5.84    1.13
   0   2  -9    5.11    0.39
   0  -2   9    5.05    0.39
   0   2  -9    4.14    0.85
   0   2  -8   11.94    0.52
   0   2  -8   11.79    0.55
   0  -2   8   11.95    1.35
   0  -2   8   12.55    1.47
   0  -2   8   10.46    1.44
   0  -2   8   11.44    0.54
   0   2  -8   11.15    0.54
   0   2  -8   11.92    1.30
   0  -2   7   13.59    0.52
   0   2  -7   14.32    0.55
   0   2  -7   14.31    0.55
   0  -2   7   14.22    1.34
   0  -2   7   13.82    1.49
   0  -2   7   15.16    1.59
   0   2  -7   13.51    1.28
   0   2  -7   14.47    1.37
   0  -2   6   63.39    2.97
   0  -2   6   64.31    2.92
   0  -2   6   63.63    2.55
   0   2  -6   61.42    1.96
   0   2  -6   67.38    2.82
   0   2  -6   65.99    2.55
   0   2  -6   62.25    2.58
   0  -2   5  267.40    4.69
   0  -2   5  279.43    5.71
   0   2  -5  265.72    5.25
   0   2  -5  271.43    3.59
   0   2  -5  270.10    4.40
   0  -2   5  278.15    4.28
   0   2  -5  281.19    4.93
   0  -2   4    3.43    0.61
   0  -2   4    3.44    0.50
   0  -2   4    3.25    0.40
   0   2  -4    2.66    0.51
   0   2  -4    3.20    0.35
   0  -2   4    4.08    0.56
   0  -2   4    2.38    0.38
   0   2  -4    3.99    0.52
   0   2  -4    3.12    0.49
   0  -2   3  225.26    4.23
   0   2  -3  223.99    3.71
   0  -2   2   50.96    1.82
   0  -2   1  120.73    2.51
   0  -2   1  125.09    2.49
   0  -2   0   38.12    1.03
   0   2   0   38.85    1.25
   0  -2  -1   16.63    0.50
   0  -2  -1   15.17    0.91
   0   2   1   15.56    0.79
   0   2   1   16.18    0.78
   0   2   2  271.19    2.56
   0   2   2  266.84    3.39
   0  -2  -2  268.72    3.95
   0  -2  -2  274.59    3.70
   0   2   3   96.03    2.21
   0   2   3  100.59    2.28
   0   2   3   95.37    1.74
   0  -2  -3   93.94    2.48
   0  -2  -3   98.54    2.51
   0   2   4    2.76    0.42
   0   2   4    2.38    0.44
   0  -2  -4    2.56    0.37
   0   2   4    2.85    0.32
   0  -2  -4    2.64    0.49
   0  -2  -4    2.46    0.46
   0   2   4    2.72    0.27
   0   2   5   36.00    1.72
   0   2   5   30.06    1.36
   0  -2  -5   33.00    1.27
   0  -2  -5   35.88    1.86
   0  -2  -5   34.55    1.81
   0   2   6    5.28    0.62
   0   2   6    4.99    0.73
   0  -2  -6    4.60    0.77
   0  -2  -6    4.90    0.51
   0  -2  -6    4.40    0.74
   0  -2  -7   10.12    0.39
   0   2   7    9.43    1.08
   0  -2  -7    9.95    1.19
   0  -2  -7   10.50    1.22
   0  -2  -8    3.02    0.25
   0   2   8    3.13    0.74
   0   2   8    3.00    0.68
   0  -2  -8    2.39    0.70
   0  -2  -8    3.21    0.74
   0  -2  -9    2.20    0.25
   0  -2  -9    2.45    0.22
   0   2   9    1.43    0.51
   0  -2  -9    2.23    0.71
   0  -2  -9    1.65    0.63
   0  -2 -10   15.31    1.84
   0   2  10   14.48    1.68
   0   2  10   15.98    1.86
   0  -2 -10   14.99    0.65
   0  -2 -10   15.45    0.59
   0   2  11    0.69    0.39
   0   2  11    0.40    0.40
   0  -2 -11    0.59    0.17
   0  -2 -11    0.14    0.40
   0  -2 -11    0.52    0.19
   0   2  12   10.09    0.64
   0   2  12    8.84    0.52
   0   2  12    9.02    1.55
   0   2  12   10.90    1.54
   0  -2 -12    9.83    0.62
   0  -2 -12   10.49    1.60
   0  -2 -12    9.44    0.66
   0   2  13   -0.41    0.14
   0  -2 -13    0.12    0.17
   0   2  13    0.08    0.16
   0   2  13   -0.32    0.45
   0  -2 -13    0.07    0.14
   0   2  13   -0.20    0.15
   0  -2 -13   -0.16    0.43
   0  -2 -13    0.69    0.44
   0  -2 -13   -0.20    0.13
   0   2  14    1.95    0.24
   0  -2 -14    2.39    0.37
   0   2  14    2.32    0.35
   0   2  14    1.28    0.61
   0   2  14    3.00    0.81
   0  -2 -14    2.18    0.32
   0   2  14    2.26    0.32
   0  -2 -14    2.21    0.81
   0  -2 -14    0.56    0.48
   0  -2 -14    1.88    0.29
   0   2  15   14.85    0.62
   0  -2 -15   15.18    0.84
   0  -2 -15   15.22    0.81
   0   2  15   15.02    0.85
   0   2  15   15.31    0.75
   0  -2 -15   13.82    1.82
   0  -2 -15   12.73    1.82
   0  -2 -15   15.36    0.77
   0  -2 -16   11.68    0.71
   0  -2 -16   11.11    0.69
   0  -2 -16   11.60    0.76
   0   2  16   11.09    0.61
   0   2  16   11.34    0.75
   0  -2 -16    9.17    1.27
   0  -2 -16   10.72    1.40
   0  -2 -16   11.64    0.65
   0  -2 -17    3.72    0.39
   0  -2 -17    4.27    0.45
   0  -2 -17    3.80    0.36
   0  -2 -17    3.79    0.36
   0   2  17    3.77    0.43
   0  -2 -18    0.01    0.13
   0  -2 -18   -0.01    0.11
   0  -2 -18   -0.03    0.09
   0   2  18    0.03    0.15
   0   2  19    0.21    0.12
   0  -2 -19    0.21    0.13
   0  -2 -19    0.11    0.10
   0  -2 -19    0.12    0.08
   0   2  19    0.28    0.11
   0  -2 -20    1.13    0.14
   0  -2 -20    0.97    0.13
   0   2  20    0.82    0.13
   0   3 -19    0.52    0.12
   0  -3  19    0.51    0.09
   0   3 -19    0.66    0.10
   0  -3  19    0.46    0.09
   0   3 -19    0.59    0.10
   0   3 -18    0.51    0.15
   0   3 -18    0.31    0.12
   0  -3  18    0.29    0.12
   0  -3  18    0.40    0.15
   0   3 -17    2.05    0.27
   0   3 -17    2.51    0.31
   0  -3  17    2.46    0.32
   0  -3  17    2.32    0.30
   0   3 -16    3.03    0.36
   0   3 -16    3.44    0.41
   0  -3  16    3.28    0.38
   0  -3  16    3.65    0.41
   0   3 -16    4.09    0.42
   0  -3  15    0.06    0.16
   0   3 -15    0.02    0.16
   0  -3  15    0.04    0.15
   0   3 -15    0.09    0.11
   0  -3  15    0.00    0.12
   0   3 -15    0.07    0.17
   0   3 -14    0.36    0.17
   0  -3  14    0.30    0.18
   0   3 -14    0.34    0.16
   0   3 -14    0.31    0.19
   0  -3  14    0.26    0.14
   0  -3  14    0.37    0.16
   0   3 -14    0.49    0.20
   0   3 -13    3.45    0.41
   0  -3  13    3.87    1.07
   0  -3  13    2.76    0.32
   0  -3  13    2.30    0.31
   0  -3  13    2.93    0.38
   0  -3  13    2.98    0.39
   0   3 -13    3.05    0.39
   0   3 -13    3.07    0.34
   0   3 -13    3.30    0.40
   0   3 -13    3.04    0.40
   0   3 -13    2.28    0.83
   0  -3  13    2.16    0.94
   0   3 -12    5.14    0.49
   0  -3  12    5.65    1.28
   0  -3  12    4.25    0.37
   0  -3  12    5.13    0.40
   0  -3  12    5.47    0.47
   0   3 -12    5.29    0.50
   0  -3  12    5.61    0.49
   0   3 -12    4.77    0.40
   0   3 -12    5.08    0.49
   0   3 -12    4.72    0.45
   0   3 -12    5.43    1.09
   0  -3  12    5.81    1.38
   0   3 -11   25.85    0.98
   0  -3  11   25.89    2.17
   0  -3  11   24.36    2.57
   0  -3  11   23.47    0.77
   0  -3  11   23.55    0.79
   0  -3  11   25.64    0.97
   0   3 -11   24.35    0.83
   0   3 -11   25.59    0.99
   0  -3  11   25.32    0.91
   0   3 -11   24.51    0.86
   0   3 -11   24.40    0.95
   0   3 -11   25.09    1.04
   0   3 -11   24.10    0.98
   0   3 -11   24.00    2.10
   0   3 -11   21.58    2.16
   0   3 -11   24.65    0.84
   0   3 -10    4.01    0.39
   0   3 -10    4.35    0.42
   0   3 -10    3.71    0.36
   0   3 -10    3.75    0.40
   0  -3  10    4.08    0.39
   0  -3  10    4.43    0.92
   0  -3  10    3.54    0.96
   0   3 -10    4.26    0.84
   0   3  -9   51.61    1.20
   0   3  -9   53.32    1.31
   0   3  -9   53.12    1.26
   0  -3   9   50.94    1.26
   0   3  -9   51.24    1.29
   0   3  -9   49.82    2.82
   0  -3   9   51.65    2.88
   0  -3   9   50.84    3.46
   0  -3   8   -0.42    0.37
   0  -3   8    0.15    0.10
   0   3  -8    0.10    0.10
   0   3  -8   -0.06    0.10
   0  -3   8    0.15    0.10
   0   3  -8    0.12    0.12
   0   3  -8   -0.06    0.12
   0   3  -8   -0.27    0.27
   0   3  -7   12.22    0.55
   0  -3   7   12.90    1.59
   0  -3   7   12.06    1.24
   0   3  -7   13.31    1.54
   0   3  -7   12.10    1.21
   0  -3   7   12.41    0.54
   0   3  -7   12.72    0.55
   0  -3   6  129.39    4.62
   0  -3   6  118.66    3.38
   0   3  -6  128.07    1.55
   0   3  -6  127.42    4.40
   0   3  -6  125.64    1.51
   0  -3   6  124.34    1.51
   0  -3   5    3.61    0.57
   0   3  -5    3.58    0.63
   0   3  -5    3.54    0.64
   0  -3   5    3.84    0.70
   0  -3   5    3.63    0.78
   0   3  -5    4.43    0.83
   0  -3   5    3.31    0.45
   0  -3   4  228.25    4.73
   0   3  -4  221.71    4.71
   0   3  -4  227.63    3.98
   0  -3   4  229.92    5.34
   0  -3   4  214.74    3.59
   0   3  -4  227.28    5.23
   0   3  -4  214.59    2.10
   0   3  -3    8.40    0.66
   0   3  -3    8.91    0.94
   0  -3   3    8.86    0.87
   0  -3   3    8.91    0.99
   0   3  -3    9.05    0.99
   0   3  -2   63.43    2.36
   0  -3   2   59.87    2.27
   0  -3   2   62.21    2.38
   0   3  -2   60.03    2.37
   0   3  -1   24.03    1.41
   0  -3   1   25.57    1.43
   0  -3   1   25.02    1.35
   0   3  -1   24.26    1.31
   0  -3   1   24.54    1.21
   0   3  -1   23.43    1.39
   0  -3   0  161.33    3.38
   0   3   0  158.95    3.48
   0   3   0  159.34    3.15
   0  -3   0  152.53    2.49
   0   3   0  161.20    3.33
   0   3   1   26.14    1.37
   0  -3  -1   25.39    1.38
   0  -3  -1   25.60    1.31
   0   3   1   26.12    1.25
   0   3   1   26.71    1.25
   0  -3  -1   24.12    0.75
   0  -3  -1   24.65    1.45
   0   3   2   80.14    2.31
   0   3   2   82.35    2.28
   0   3   2   78.15    2.10
   0  -3  -2   76.11    2.56
   0  -3  -3  150.13    3.62
   0  -3  -3  142.97    3.48
   0   3   3  143.25    2.95
   0   3   3  152.09    2.22
   0   3   3  145.12    3.17
   0  -3  -3  148.96    3.77
   0  -3  -3  151.41    3.71
   0  -3  -4    1.91    0.46
   0  -3  -4    2.44    0.52
   0   3   4    2.34    0.35
   0   3   4    2.35    0.46
   0   3   4    2.49    0.35
   0   3   4    2.73    0.49
   0  -3  -4    2.59    0.53
   0   3   5   13.68    1.12
   0   3   5   14.38    0.98
   0   3   5   13.12    1.06
   0   3   5   13.13    0.72
   0  -3  -5   13.38    1.26
   0  -3  -5   13.88    1.29
   0  -3  -5   13.93    0.99
   0  -3  -5   13.89    1.25
   0  -3  -5   14.33    0.50
   0   3   6    8.95    1.01
   0   3   6    6.80    0.77
   0  -3  -6    7.80    0.41
   0  -3  -6    7.50    1.05
   0  -3  -6    7.78    1.08
   0  -3  -6    8.33    0.73
   0  -3  -6    7.51    0.96
   0   3   7    9.51    1.08
   0   3   7    9.05    0.93
   0  -3  -7    8.59    0.35
   0  -3  -7    9.51    0.49
   0  -3  -7    9.06    1.23
   0  -3  -7    7.76    1.11
   0  -3  -7    9.12    1.11
   0   3   8   12.25    1.36
   0   3   8   12.26    1.54
   0   3   8   11.42    1.03
   0  -3  -8   12.55    0.48
   0  -3  -8   13.33    0.62
   0  -3  -8   13.38    1.58
   0  -3  -8   11.98    1.49
   0  -3  -8   13.66    1.40
   0   3   9    6.99    1.25
   0  -3  -9    5.91    0.38
   0  -3  -9    6.74    1.22
   0  -3  -9    4.88    1.05
   0  -3  -9    5.90    0.95
   0  -3  -9    6.33    0.48
   0   3  10   13.08    1.60
   0   3  10   13.69    1.82
   0   3  10   12.97    1.47
   0  -3 -10   12.66    0.70
   0  -3 -10   11.48    1.66
   0  -3 -10   13.83    1.79
   0  -3 -10   11.73    1.35
   0   3  11    0.19    0.13
   0  -3 -11    0.02    0.15
   0   3  11    0.04    0.15
   0  -3 -11    0.32    0.37
   0  -3 -11    0.55    0.46
   0   3  11    0.83    0.39
   0   3  11    0.07    0.19
   0   3  11    0.53    0.39
   0   3  12    6.82    1.37
   0   3  12    6.38    1.29
   0   3  12    8.42    1.28
   0   3  12    8.07    0.56
   0   3  12    8.39    0.60
   0  -3 -12    8.58    0.65
   0  -3 -12    7.92    0.49
   0  -3 -12    7.27    1.40
   0  -3 -12   10.78    1.67
   0  -3 -12    7.89    0.48
   0   3  13   -1.22    0.65
   0   3  13    1.35    0.69
   0   3  13    1.66    0.56
   0   3  13    0.30    0.20
   0  -3 -13    0.41    0.22
   0   3  13    0.29    0.17
   0  -3 -13    0.29    0.13
   0  -3 -13    1.33    0.67
   0  -3 -13   -0.40    0.49
   0  -3 -13    0.34    0.16
   0   3  14    1.86    0.34
   0  -3 -14    2.11    0.36
   0  -3 -14    1.72    0.28
   0  -3 -14    2.33    0.37
   0   3  14    1.32    0.27
   0  -3 -14    2.40    0.78
   0  -3 -14    1.46    0.24
   0   3  15    4.55    0.49
   0   3  15    3.94    0.41
   0  -3 -15    4.21    0.47
   0  -3 -15    4.43    0.48
   0  -3 -15    4.42    0.42
   0  -3 -15    3.55    0.92
   0  -3 -15    4.53    0.42
   0   3  16    0.78    0.25
   0  -3 -16    0.47    0.19
   0  -3 -16    0.53    0.18
   0   3  16    0.41    0.16
   0  -3 -16    0.29    0.20
   0  -3 -16    0.46    0.17
   0  -3 -17    0.28    0.14
   0   3  17    0.34    0.15
   0  -3 -17    0.12    0.14
   0   3  17    0.30    0.18
   0   3  17    0.00    0.12
   0  -3 -17    0.25    0.14
   0  -3 -18    0.64    0.18
   0   3  18    0.48    0.18
   0  -3 -18    0.59    0.16
   0   3  18    0.35    0.14
   0  -3 -18    0.43    0.11
   0   3  19    0.49    0.14
   0   3  19    0.49    0.08
   0   3  19    0.16    0.07
   0  -3 -19    0.24    0.11
   0  -3 -19    0.33    0.11
   0  -4  18    0.13    0.07
   0  -4  18    0.15    0.10
   0   4 -18    0.26    0.11
   0   4 -17    0.36    0.11
   0   4 -17    0.62    0.17
   0  -4  17    0.70    0.18
   0  -4  17    0.42    0.13
   0   4 -16    0.17    0.12
   0   4 -16    0.12    0.10
   0   4 -16    0.04    0.16
   0  -4  16   -0.02    0.14
   0  -4  16    0.02    0.13
   0   4 -16    0.09    0.15
   0  -4  15    4.50    0.44
   0  -4  15    4.59    0.46
   0   4 -15    4.65    0.48
   0   4 -15    4.74    0.40
   0   4 -15    3.98    0.38
   0  -4  15    4.54    0.38
   0   4 -15    5.88    0.51
   0  -4  14    1.56    0.25
   0  -4  14    2.01    0.27
   0  -4  14    1.76    0.32
   0   4 -14    1.68    0.32
   0   4 -14    1.72    0.28
   0   4 -14    1.62    0.57
   0   4 -14    2.04    0.33
   0  -4  13    0.00    0.13
   0  -4  13   -0.04    0.10
   0   4 -13    0.12    0.16
   0  -4  13    0.05    0.17
   0  -4  13    0.17    0.18
   0   4 -13    0.06    0.13
   0   4 -13   -0.04    0.14
   0   4 -13    0.26    0.22
   0   4 -12    2.71    0.38
   0  -4  12    0.50    0.46
   0  -4  12    1.99    0.28
   0  -4  12    2.35    0.28
   0  -4  12    2.17    0.33
   0   4 -12    2.42    0.36
   0  -4  12    2.08    0.33
   0   4 -12    2.37    0.34
   0   4 -12    2.06    0.30
   0   4 -12    2.77    0.37
   0   4 -12    2.16    0.82
   0  -4  12    2.65    0.91
   0   4 -11    0.68    0.21
   0  -4  11    1.37    0.69
   0  -4  11    0.65    0.18
   0  -4  11    0.75    0.18
   0   4 -11    0.93    0.21
   0  -4  11    0.87    0.24
   0   4 -11    0.86    0.21
   0  -4  11    0.81    0.21
   0   4 -11    0.91    0.24
   0   4 -11    0.97    0.22
   0   4 -11    1.01    0.24
   0   4 -11    0.99    0.22
   0   4 -11    1.35    0.66
   0  -4  11   -0.34    0.50
   0  -4  10   12.39    1.85
   0  -4  10   13.73    0.62
   0  -4  10   13.78    0.72
   0  -4  10   14.46    0.68
   0   4 -10   14.42    0.73
   0   4 -10   14.11    0.71
   0   4 -10   14.49    0.73
   0   4 -10   14.74    0.71
   0   4 -10   14.55    0.77
   0   4 -10   14.63    0.74
   0   4 -10   14.62    0.67
   0  -4  10   15.81    2.05
   0   4 -10   14.46    0.75
   0  -4  10   14.33    0.73
   0  -4   9    0.19    0.35
   0   4  -9    0.82    0.18
   0   4  -9    1.21    0.20
   0  -4   9    0.96    0.21
   0   4  -9    1.03    0.22
   0  -4   9    1.06    0.23
   0   4  -9    0.96    0.22
   0  -4   8   -0.03    0.26
   0  -4   8    0.30    0.13
   0   4  -8    0.53    0.15
   0   4  -8    0.56    0.12
   0  -4   8    0.25    0.14
   0   4  -8    0.24    0.14
   0   4  -8    0.43    0.16
   0  -4   8   -0.34    0.43
   0  -4   7    0.34    0.36
   0  -4   7    0.43    0.15
   0   4  -7    0.57    0.13
   0   4  -7    0.38    0.13
   0  -4   7    0.49    0.16
   0   4  -7    0.54    0.15
   0  -4   7    0.45    0.29
   0   4  -7    0.27    0.22
   0   4  -7    1.31    0.55
   0  -4   6   13.52    1.58
   0  -4   6   12.25    0.56
   0   4  -6   12.80    0.54
   0  -4   6   14.73    1.52
   0  -4   6   11.55    1.19
   0   4  -6   13.34    1.59
   0   4  -6   11.81    0.49
   0  -4   6   12.06    0.55
   0  -4   5    1.99    0.63
   0   4  -5    2.45    0.63
   0  -4   5    1.83    0.49
   0  -4   5    1.74    0.56
   0   4  -5    2.06    0.20
   0   4  -5    3.14    0.75
   0  -4   5    0.49    0.38
   0   4  -5    2.33    0.20
   0  -4   5    2.28    0.23
   0   4  -4    0.73    0.50
   0  -4   4    0.11    0.26
   0   4  -4    0.62    0.39
   0  -4   4    1.29    0.47
   0  -4   4    0.67    0.40
   0  -4   3   75.73    1.16
   0  -4   3   78.32    3.03
   0   4  -3   74.77    3.19
   0  -4   3   78.35    3.26
   0   4  -3   78.04    3.03
   0   4  -3   71.46    3.15
   0  -4   3   76.32    2.92
   0   4  -2    0.65    0.40
   0  -4   2    0.53    0.35
   0   4  -2    0.85    0.36
   0  -4   2    0.92    0.33
   0   4  -2    0.84    0.39
   0   4  -1   74.78    3.00
   0  -4   1   75.45    2.93
   0   4  -1   81.08    2.79
   0  -4   1   73.85    2.29
   0   4  -1   78.77    2.97
   0   4   0   20.32    1.53
   0  -4   0   20.89    1.50
   0  -4   0   20.25    1.51
   0   4   0   22.90    1.43
   0  -4   0   20.60    0.99
   0   4   0   20.09    1.42
   0   4   1   23.44    1.61
   0  -4  -1   23.56    1.62
   0   4   1   23.95    1.43
   0   4   1   24.89    1.47
   0  -4  -1   23.53    0.78
   0   4   1   21.54    1.39
   0  -4  -2   27.81    1.79
   0  -4  -2   25.37    1.66
   0   4   2   25.81    1.59
   0   4   2   22.32    1.35
   0   4   2   25.67    1.49
   0   4   2   25.36    1.46
   0  -4  -2   27.81    1.87
   0   4   3    4.87    0.67
   0  -4  -3    5.08    0.84
   0   4   3    4.47    0.69
   0  -4  -3    3.89    0.69
   0  -4  -3    4.40    0.80
   0   4   3    3.96    0.56
   0  -4  -3    4.32    0.26
   0   4   4   72.31    2.66
   0   4   4   73.80    2.86
   0  -4  -4   71.70    3.09
   0   4   4   71.62    2.46
   0  -4  -4   77.99    3.26
   0  -4  -4   72.08    1.15
   0   4   5    1.62    0.44
   0   4   5    2.16    0.51
   0   4   5    1.43    0.33
   0  -4  -5    1.43    0.51
   0  -4  -5    0.66    0.38
   0  -4  -5    1.13    0.34
   0  -4  -5    1.39    0.20
   0   4   6   17.82    1.47
   0   4   6   14.44    1.30
   0  -4  -6   15.21    1.63
   0  -4  -6   17.10    1.69
   0  -4  -6   18.52    1.66
   0  -4  -6   17.59    1.22
   0  -4  -6   17.50    0.66
   0   4   7    0.48    0.25
   0   4   7   -0.27    0.23
   0  -4  -7    0.42    0.15
   0  -4  -7    0.81    0.42
   0  -4  -7    0.10    0.24
   0  -4  -7    0.00    0.18
   0   4   8    1.63    0.49
   0  -4  -8    1.79    0.22
   0  -4  -8    2.04    0.29
   0  -4  -8    1.45    0.63
   0  -4  -8    1.68    0.63
   0  -4  -8    1.12    0.43
   0   4   9    3.26    0.75
   0   4   9    2.64    0.77
   0  -4  -9    2.72    0.34
   0  -4  -9    2.71    0.31
   0  -4  -9    2.01    0.80
   0  -4  -9    1.99    0.85
   0  -4  -9    3.26    0.72
   0   4  10    4.02    0.38
   0   4  10    4.25    0.40
   0  -4 -10    4.22    0.45
   0  -4 -10    4.20    0.40
   0  -4 -10    4.40    1.08
   0  -4 -10    2.16    0.81
   0   4  10    4.69    1.08
   0   4  10    2.99    0.76
   0   4  11    3.52    1.01
   0   4  11    3.82    0.41
   0   4  11    4.08    0.42
   0  -4 -11    4.43    0.49
   0  -4 -11    3.68    0.40
   0  -4 -11    3.81    1.05
   0  -4 -11    3.45    0.99
   0  -4 -11    3.82    0.33
   0   4  12   35.15    3.04
   0   4  12   35.90    1.22
   0   4  12   35.77    1.26
   0  -4 -12   35.68    1.33
   0  -4 -12   35.91    1.25
   0  -4 -12   36.55    3.24
   0  -4 -12   36.19    1.02
   0   4  13    0.53    0.23
   0  -4 -13    0.74    0.26
   0   4  13    0.67    0.21
   0  -4 -13    0.43    0.23
   0  -4 -13    0.59    0.50
   0  -4 -13    0.59    0.18
   0   4  14    1.08    0.24
   0   4  14    1.48    0.31
   0  -4 -14    1.50    0.32
   0  -4 -14    1.14    0.28
   0  -4 -14    0.95    0.19
   0   4  14    1.35    0.29
   0  -4 -14    1.50    0.67
   0  -4 -14    1.53    0.25
   0   4  15   -0.34    0.14
   0   4  15    0.04    0.16
   0  -4 -15   -0.01    0.16
   0  -4 -15   -0.05    0.17
   0   4  15   -0.07    0.13
   0  -4 -15    0.12    0.10
   0  -4 -15   -0.07    0.19
   0  -4 -15    0.12    0.12
   0  -4 -16    2.53    0.35
   0  -4 -16    2.57    0.35
   0   4  16    2.48    0.35
   0   4  16    3.14    0.35
   0   4  16    2.57    0.31
   0  -4 -16    2.46    0.26
   0   4  17    0.30    0.17
   0   4  17    0.08    0.12
   0  -4 -17    0.18    0.13
   0   4  17    0.35    0.14
   0  -4 -17    0.20    0.16
   0   4  18    1.65    0.23
   0  -4 -18    1.22    0.19
   0   4  18    1.17    0.15
   0  -4 -18    1.59    0.22
   0   4  18    1.29    0.18
   0  -4 -19    0.08    0.07
   0  -4 -19    0.01    0.07
   0  -5  18    0.12    0.06
   0   5 -18    0.26    0.08
   0  -5  17    0.09    0.09
   0  -5  17   -0.15    0.07
   0   5 -17   -0.05    0.11
   0  -5  16    1.32    0.24
   0  -5  16    1.46    0.21
   0   5 -16    1.46    0.25
   0   5 -16    1.66    0.21
   0   5 -15    0.52    0.17
   0  -5  15    0.90    0.17
   0   5 -15    0.62    0.21
   0  -5  15    0.66    0.22
   0  -5  15    0.50    0.16
   0   5 -15    0.76    0.21
   0   5 -14    0.43    0.19
   0  -5  14    0.44    0.20
   0  -5  14    0.25    0.12
   0   5 -14    0.07    0.14
   0   5 -14    0.17    0.17
   0  -5  13    3.24    0.35
   0   5 -13    3.01    0.40
   0  -5  13    3.28    0.38
   0  -5  13    3.24    0.41
   0   5 -13    3.18    0.38
   0   5 -13    3.45    0.92
   0   5 -13    3.32    0.41
   0  -5  12    0.60    0.18
   0  -5  12    0.94    0.24
   0   5 -12    1.02    0.28
   0  -5  12    0.98    0.26
   0   5 -12    1.03    0.26
   0   5 -12    0.96    0.19
   0   5 -12    0.74    0.60
   0   5 -12    1.08    0.28
   0   5 -11    0.13    0.19
   0  -5  11    0.19    0.14
   0   5 -11    0.16    0.17
   0   5 -11    0.09    0.14
   0  -5  11    0.45    0.20
   0  -5  11    0.17    0.18
   0   5 -11    0.18    0.13
   0   5 -11    0.47    0.17
   0   5 -11    0.27    0.13
   0  -5  10    0.51    0.20
   0   5 -10    0.57    0.21
   0  -5  10    0.61    0.20
   0   5 -10    1.07    0.25
   0   5 -10    0.69    0.20
   0   5 -10    0.69    0.22
   0  -5  10    0.43    0.21
   0   5 -10    0.76    0.21
   0   5 -10    0.59    0.16
   0   5 -10    0.69    0.17
   0   5 -10    0.09    0.26
   0  -5  10    0.01    0.34
   0  -5   9    4.98    0.45
   0   5  -9    4.58    0.45
   0  -5   9    4.43    0.44
   0  -5   9    4.83    0.41
   0   5  -9    4.53    0.43
   0   5  -9    4.42    0.40
   0  -5   9    5.67    1.30
   0  -5   9    4.80    0.47
   0   5  -9    5.35    0.46
   0   5  -9    4.98    0.39
   0  -5   9    3.36    0.96
   0  -5   9    4.88    0.44
   0   5  -9    5.09    0.45
   0   5  -8    0.41    0.15
   0  -5   8    0.45    0.18
   0  -5   8    0.36    0.14
   0   5  -8    0.37    0.18
   0   5  -8    0.61    0.19
   0  -5   8    0.28    0.17
   0  -5   8    0.39    0.16
   0   5  -8    0.35    0.15
   0  -5   8    0.04    0.33
   0  -5   7    4.63    0.42
   0   5  -7    4.75    0.39
   0  -5   7    4.60    0.40
   0  -5   7    3.91    0.96
   0  -5   7    5.72    1.19
   0  -5   6    0.11    0.25
   0   5  -6    0.78    0.44
   0  -5   6    0.11    0.12
   0  -5   6    0.12    0.12
   0  -5   6    0.00    0.24
   0  -5   6    1.41    0.50
   0   5  -6    0.12    0.10
   0   5  -6   -0.68    0.43
   0  -5   6   -0.44    0.43
   0   5  -5    0.68    0.37
   0  -5   5   -0.06    0.11
   0  -5   5    0.09    0.11
   0  -5   5   -0.01    0.10
   0   5  -5    0.07    0.09
   0  -5   5    0.45    0.38
   0   5  -5   -0.13    0.23
   0  -5   5   -0.15    0.34
   0  -5   4    0.53    0.16
   0   5  -4    0.00    0.28
   0  -5   4    1.25    0.47
   0   5  -4    0.38    0.45
   0  -5   4    0.60    0.45
   0   5  -4   -0.22    0.26
   0  -5   3   53.48    1.18
   0  -5   3   53.03    2.54
   0   5  -3   54.30    3.08
   0  -5   3   49.41    2.76
   0   5  -3   51.88    3.03
   0   5  -3   52.97    2.79
   0  -5   2    5.32    0.38
   0   5  -2    4.51    0.86
   0  -5   2    5.86    0.76
   0   5  -2    4.62    0.92
   0  -5   2    4.21    0.92
   0   5  -2    4.21    0.77
   0  -5   1   46.05    1.06
   0   5  -1   44.34    2.53
   0   5  -1   43.20    2.66
   0  -5   1   46.05    2.67
   0   5  -1   47.13    2.41
   0  -5   0   37.69    0.95
   0   5   0   37.73    2.43
   0  -5   0   39.18    2.44
   0   5   0   33.58    1.98
   0   5   0   39.17    2.15
   0   5   0   37.33    2.23
   0   5   1    0.64    0.40
   0  -5  -1    1.14    0.43
   0  -5  -1    0.69    0.41
   0   5   1    1.16    0.39
   0   5   1    0.72    0.33
   0   5   1    0.97    0.37
   0  -5  -2   36.11    2.42
   0   5   2   34.78    2.20
   0   5   2   35.94    2.04
   0   5   2   35.19    1.97
   0  -5  -3   14.22    1.56
   0   5   3   14.85    1.41
   0   5   3   17.22    1.41
   0   5   3   14.47    1.16
   0  -5  -3   14.25    1.57
   0  -5  -4    0.46    0.40
   0  -5  -4    0.01    0.31
   0   5   4    0.84    0.40
   0   5   4    0.50    0.28
   0   5   4    0.35    0.30
   0  -5  -4    1.15    0.46
   0  -5  -5    6.13    1.15
   0  -5  -5    6.32    1.13
   0   5   5    6.18    0.94
   0   5   5    6.11    0.86
   0  -5  -5    6.82    1.15
   0  -5  -5    6.13    0.87
   0   5   6    2.46    0.57
   0   5   6    2.11    0.57
   0  -5  -6    2.41    0.28
   0  -5  -6    2.15    0.70
   0  -5  -6    1.58    0.60
   0   5   7    0.43    0.29
   0  -5  -7    0.05    0.06
   0  -5  -7   -0.01    0.12
   0  -5  -7   -0.08    0.29
   0  -5  -7   -0.04    0.35
   0   5   8   25.27    2.29
   0  -5  -8   22.73    0.93
   0  -5  -8   23.13    0.79
   0  -5  -8   21.31    2.33
   0  -5  -8   23.94    2.23
   0   5   9    0.48    0.14
   0  -5  -9    0.27    0.19
   0   5   9    0.25    0.13
   0   5   9    0.28    0.15
   0   5   9   -0.03    0.08
   0  -5  -9    0.14    0.13
   0   5   9    0.03    0.15
   0  -5  -9    0.01    0.25
   0   5  10    2.72    0.30
   0   5  10    1.02    0.49
   0  -5 -10    2.97    0.40
   0   5  10    2.83    0.38
   0   5  10    3.11    0.39
   0   5  10    3.12    0.33
   0   5  10    2.45    0.28
   0  -5 -10    2.94    0.34
   0  -5 -10    2.48    0.89
   0   5  11    5.06    1.07
   0   5  11    5.61    0.44
   0   5  11    5.84    0.44
   0   5  11    6.17    0.54
   0   5  11    5.62    0.50
   0  -5 -11    6.57    0.59
   0  -5 -11    6.37    0.51
   0  -5 -11    5.72    1.31
   0   5  11    5.49    0.41
   0  -5 -11    6.05    0.42
   0  -5 -11    6.62    1.16
   0   5  12    9.98    0.60
   0   5  12   10.57    0.70
   0   5  12   10.21    0.69
   0  -5 -12    9.68    0.64
   0  -5 -12   10.27    0.73
   0  -5 -12    9.90    0.65
   0  -5 -12   10.12    1.67
   0  -5 -12    9.83    0.53
   0   5  13   25.98    0.96
   0   5  13   27.24    1.14
   0   5  13   26.47    1.09
   0  -5 -13   27.05    1.08
   0  -5 -13   26.77    1.15
   0  -5 -13   26.11    1.07
   0  -5 -13   24.86    2.66
   0  -5 -13   26.05    0.86
   0  -5 -14    8.59    0.62
   0  -5 -14    8.27    0.60
   0   5  14    8.08    0.63
   0   5  14    7.99    0.60
   0  -5 -14    8.46    1.30
   0  -5 -14    8.06    1.42
   0   5  14    8.27    0.54
   0   5  15    2.87    0.35
   0   5  15    2.80    0.37
   0   5  15    2.92    0.31
   0  -5 -15    2.81    0.36
   0  -5 -15    2.72    0.34
   0   5  16    0.06    0.14
   0  -5 -16    0.08    0.12
   0   5  16    0.06    0.14
   0   5  16   -0.11    0.11
   0  -5 -16    0.16    0.15
   0  -5 -17    0.10    0.11
   0  -5 -17    0.17    0.11
   0   5  17   -0.03    0.12
   0   5  17    0.18    0.09
   0  -5 -17    0.15    0.09
   0  -5 -18    0.65    0.12
   0   5  18    0.70    0.12
   0  -5 -18    0.68    0.13
   0   6 -17    0.73    0.11
   0  -6  17    0.69    0.11
   0   6 -16    0.11    0.10
   0   6 -16    0.08    0.07
   0  -6  16   -0.03    0.09
   0   6 -15    2.41    0.26
   0  -6  15    2.29    0.22
   0  -6  15    2.92    0.31
   0   6 -15    3.01    0.31
   0   6 -14   -0.17    0.14
   0  -6  14   -0.07    0.17
   0   6 -14   -0.07    0.14
   0  -6  14    0.06    0.10
   0   6 -14    0.07    0.15
   0  -6  13    0.09    0.12
   0   6 -13    0.25    0.16
   0  -6  13    0.07    0.15
   0  -6  13    0.22    0.16
   0   6 -13    0.05    0.15
   0   6 -13    0.20    0.12
   0   6 -13   -0.03    0.22
   0   6 -13    0.01    0.16
   0  -6  12    3.26    0.35
   0  -6  12    3.59    0.39
   0   6 -12    3.45    0.39
   0  -6  12    3.37    0.42
   0   6 -12    3.67    0.42
   0   6 -12    3.73    0.35
   0   6 -12    3.37    0.98
   0   6 -12    3.76    0.43
   0  -6  11    3.58    0.37
   0   6 -11    3.94    0.42
   0  -6  11    3.72    0.43
   0  -6  11    3.42    0.39
   0   6 -11    4.00    0.45
   0   6 -11    3.65    0.37
   0   6 -11    2.78    0.91
   0   6 -11    3.89    0.43
   0   6 -10    2.36    0.34
   0  -6  10    2.45    0.34
   0  -6  10    2.27    0.33
   0   6 -10    2.35    0.35
   0   6 -10    2.37    0.32
   0   6 -10    2.27    0.35
   0   6 -10    1.98    0.29
   0   6 -10    2.08    0.80
   0  -6  10    2.42    0.37
   0  -6   9   16.39    0.85
   0   6  -9   16.53    0.83
   0  -6   9   17.08    0.83
   0   6  -9   18.03    0.91
   0   6  -9   16.77    0.75
   0  -6   9   16.57    0.87
   0  -6   9   17.41    0.83
   0   6  -9   16.87    0.89
   0   6  -9   17.56    1.96
   0  -6   9   17.40    0.92
   0   6  -9   18.01    2.30
   0  -6   9   19.71    2.10
   0  -6   8  109.66    2.05
   0  -6   8  109.99    2.16
   0   6  -8  112.35    2.20
   0   6  -8  113.53    2.18
   0   6  -8  114.32    5.06
   0  -6   8  111.30    2.22
   0  -6   8  114.21    2.14
   0   6  -8  110.73    2.01
   0  -6   8  115.46    4.84
   0  -6   7    1.36    0.25
   0   6  -7    1.52    0.23
   0   6  -7    1.57    0.28
   0   6  -7    1.76    0.30
   0  -6   7    1.59    0.29
   0   6  -7    1.57    0.23
   0   6  -7    1.97    0.69
   0   6  -7    1.05    0.18
   0  -6   7    1.66    0.29
   0   6  -7    1.65    0.29
   0  -6   7    1.76    0.29
   0  -6   6    0.14    0.15
   0   6  -6    0.16    0.15
   0   6  -6    0.31    0.14
   0  -6   6    0.19    0.16
   0   6  -6    0.46    0.20
   0  -6   6    0.01    0.13
   0   6  -6    0.14    0.15
   0   6  -6    0.16    0.10
   0   6  -6    0.05    0.28
   0  -6   6    0.04    0.15
   0  -6   6    0.19    0.33
   0  -6   6   -0.46    0.34
   0   6  -6    0.65    0.53
   0  -6   5    2.13    0.28
   0   6  -5    1.76    0.26
   0   6  -5    1.83    0.61
   0  -6   5    1.91    0.28
   0  -6   5    1.88    0.29
   0  -6   5    2.28    0.29
   0  -6   5    1.32    0.62
   0   6  -5    1.76    0.69
   0   6  -4    4.26    0.99
   0  -6   4    3.96    0.95
   0   6  -4    4.33    0.89
   0  -6   4    4.57    0.42
   0   6  -3   17.27    1.89
   0   6  -3   18.68    2.07
   0  -6   3   17.15    1.85
   0   6  -3   19.26    1.84
   0  -6   3   17.13    0.76
   0   6  -2   63.74    3.48
   0  -6   2   68.80    3.58
   0   6  -2   68.20    3.87
   0   6  -2   63.32    3.27
   0   6  -2   68.09    3.33
   0  -6   2   67.79    1.50
   0   6  -1   32.58    2.40
   0  -6   1   31.70    2.57
   0   6  -1   34.04    2.66
   0   6  -1   36.23    2.36
   0   6  -1   32.60    2.25
   0  -6   1   33.67    1.05
   0   6   0   10.76    1.32
   0   6   0   10.63    1.46
   0  -6   0   10.51    1.47
   0   6   0   11.44    1.28
   0   6   0   10.83    1.22
   0  -6   0   11.27    0.61
   0   6   1   -0.18    0.17
   0  -6  -1   -0.47    0.37
   0   6   1   -0.04    0.49
   0   6   1    0.26    0.20
   0   6   1    0.50    0.28
   0  -6  -1    0.14    0.14
   0  -6  -2    0.92    0.48
   0  -6  -2    1.82    0.68
   0   6   2    1.61    0.59
   0   6   2    1.16    0.43
   0   6   3   10.69    1.38
   0  -6  -3   10.64    1.52
   0   6   3   11.17    1.40
   0  -6  -3   10.60    0.49
   0  -6  -4    2.10    0.73
   0   6   4    2.01    0.64
   0  -6  -4    2.11    0.25
   0  -6  -5    8.04    1.36
   0  -6  -5    8.30    0.50
   0  -6  -5    8.08    1.40
   0   6   5    7.09    1.12
   0   6   6   57.78    1.39
   0  -6  -6   56.39    3.54
   0  -6  -6   51.90    3.58
   0   6   6   55.87    2.97
   0   6   6   57.99    1.43
   0   6   6   59.70    1.44
   0   6   7    5.09    0.45
   0  -6  -7    5.50    1.10
   0  -6  -7    5.46    1.21
   0  -6  -7    7.25    1.39
   0   6   7    5.13    0.36
   0   6   7    5.11    0.45
   0   6   7    5.15    0.46
   0   6   8    3.00    0.36
   0  -6  -8    3.18    0.86
   0   6   8    3.10    0.38
   0   6   8    3.05    0.37
   0  -6  -8    2.29    0.79
   0  -6  -8    3.73    1.01
   0   6   8    3.21    0.31
   0   6   9    1.16    0.21
   0  -6  -9    0.94    0.19
   0   6   9    0.96    0.23
   0   6   9    0.87    0.21
   0   6   9    1.19    0.27
   0  -6  -9    0.81    0.51
   0  -6  -9    1.46    0.74
   0  -6  -9    1.80    0.66
   0   6  10   14.41    0.69
   0  -6 -10   14.57    0.70
   0   6  10   15.41    0.84
   0   6  10   14.88    0.78
   0  -6 -10   15.75    0.75
   0  -6 -10   13.11    1.99
   0  -6 -10   16.04    2.05
   0  -6 -10   11.60    1.58
   0   6  10   15.35    0.78
   0  -6 -11    0.58    0.19
   0   6  11    1.08    0.25
   0   6  11    0.92    0.21
   0   6  11    0.59    0.24
   0  -6 -11    0.74    0.18
   0  -6 -11    0.58    0.51
   0   6  11    0.87    0.21
   0   6  12    5.21    0.42
   0   6  12    6.23    0.56
   0   6  12    5.85    0.46
   0  -6 -12    5.39    0.46
   0  -6 -12    6.61    1.29
   0  -6 -12    4.88    1.19
   0   6  12    5.38    0.43
   0  -6 -13    0.68    0.21
   0   6  13    0.77    0.23
   0  -6 -13    0.78    0.40
   0   6  13    0.62    0.19
   0   6  14   12.34    0.70
   0   6  14   11.35    0.56
   0  -6 -14   11.75    0.64
   0   6  15    2.69    0.32
   0   6  15    2.48    0.24
   0  -6 -15    2.97    0.31
   0  -6 -15    3.08    0.35
   0   6  16    2.73    0.28
   0   6  16    2.30    0.18
   0  -6 -16    2.68    0.26
   0  -6 -16    2.84    0.29
   0  -6 -17    0.06    0.08
   0  -6 -17    0.12    0.10
   0   6  17    0.15    0.09
   0   7 -15    0.96    0.14
   0  -7  15    0.79    0.14
   0   7 -15    0.99    0.15
   0   7 -14    0.11    0.11
   0   7 -14    0.24    0.13
   0  -7  14    0.07    0.11
   0  -7  13    3.54    0.36
   0   7 -13    3.56    0.35
   0   7 -13    3.33    0.26
   0  -7  13    3.11    0.25
   0   7 -13    3.88    0.35
   0  -7  12   -0.07    0.17
   0   7 -12   -0.20    0.11
   0  -7  12   -0.08    0.13
   0   7 -12    0.04    0.14
   0   7 -12    0.07    0.11
   0  -7  12    0.05    0.11
   0   7 -12    0.09    0.14
   0  -7  11    3.45    0.34
   0  -7  11    4.11    0.46
   0   7 -11    3.60    0.34
   0  -7  11    3.24    0.35
   0   7 -11    3.83    0.42
   0   7 -11    3.44    0.35
   0   7 -11    3.33    0.96
   0   7 -11    4.07    0.41
   0  -7  10   12.26    0.68
   0   7 -10   12.96    0.77
   0   7 -10   12.40    0.70
   0   7 -10   12.48    1.80
   0   7 -10   12.45    0.70
   0  -7  10   12.70    0.76
   0   7  -9    0.18    0.16
   0  -7   9   -0.23    0.13
   0   7  -9   -0.02    0.16
   0  -7   9   -0.05    0.17
   0  -7   9    0.01    0.14
   0   7  -9    0.00    0.15
   0  -7   9    0.04    0.19
   0   7  -9    0.06    0.15
   0   7  -9    0.18    0.40
   0  -7   9   -0.01    0.17
   0   7  -8   -0.25    0.15
   0   7  -8    0.13    0.10
   0  -7   8    0.06    0.15
   0  -7   8   -0.01    0.18
   0   7  -8   -0.12    0.20
   0  -7   8    0.26    0.14
   0  -7   8   -0.02    0.16
   0  -7   8    0.12    0.17
   0   7  -7   18.96    0.73
   0   7  -7   18.58    0.92
   0   7  -7   19.75    0.94
   0  -7   7   18.17    0.92
   0  -7   7   18.90    0.83
   0   7  -7   18.48    0.85
   0  -7   7   19.47    0.96
   0   7  -7   16.49    2.23
   0   7  -7   18.32    0.76
   0  -7   7   18.07    0.89
   0   7  -6    1.34    0.57
   0   7  -6    2.49    0.30
   0  -7   6    2.52    0.37
   0   7  -6    2.86    0.38
   0   7  -6    2.22    0.32
   0   7  -6    2.32    0.33
   0  -7   6    2.15    0.29
   0  -7   6    2.37    0.37
   0   7  -6    2.69    0.92
   0   7  -6    2.55    0.35
   0  -7   6    2.56    0.36
   0   7  -5    0.97    0.48
   0   7  -5    1.65    0.29
   0  -7   5    1.26    0.23
   0  -7   5    1.35    0.24
   0  -7   5    1.21    0.26
   0   7  -5    1.41    0.26
   0   7  -5    1.33    0.24
   0  -7   5    1.13    0.27
   0  -7   5    2.04    0.57
   0   7  -5    1.35    0.63
   0   7  -5    1.42    0.26
   0  -7   5    1.39    0.27
   0  -7   4    7.14    0.55
   0   7  -4    7.33    0.52
   0   7  -4    7.34    1.22
   0   7  -4    6.04    1.03
   0  -7   4    7.82    0.55
   0   7  -4    6.91    0.53
   0  -7   4    7.37    0.53
   0   7  -4    7.24    0.50
   0   7  -4    7.22    0.52
   0   7  -4    7.43    0.47
   0   7  -4    6.88    0.42
   0  -7   4    7.18    0.57
   0  -7   4    8.07    1.39
   0   7  -4    7.69    1.34
   0   7  -4    8.63    1.40
   0  -7   3    0.36    0.15
   0   7  -3    0.31    0.13
   0   7  -3    0.82    0.41
   0  -7   3    0.33    0.15
   0   7  -3    0.58    0.20
   0   7  -3    0.57    0.16
   0   7  -3    0.30    0.15
   0   7  -3    0.53    0.19
   0   7  -3    0.22    0.13
   0  -7   3    0.38    0.19
   0  -7   3    0.29    0.42
   0   7  -3    1.05    0.48
   0   7  -3    0.63    0.45
   0   7  -2    1.42    0.23
   0  -7   2    1.09    0.19
   0   7  -2    1.72    0.56
   0  -7   2    1.11    0.23
   0   7  -2    1.20    0.25
   0   7  -2    1.18    0.22
   0   7  -2    1.21    0.19
   0   7  -2    1.24    0.23
   0  -7   2    1.35    0.27
   0  -7   2    0.93    0.25
   0   7  -2    1.12    0.51
   0  -7   2    2.29    0.73
   0   7  -2    1.09    0.48
   0  -7   1    0.30    0.13
   0   7  -1    0.05    0.11
   0   7  -1    0.02    0.13
   0   7  -1   -0.03    0.16
   0  -7   1    0.02    0.15
   0  -7   1   -0.29    0.33
   0   7   0   47.13    1.24
   0  -7   0   46.06    1.39
   0   7   0   45.60    1.06
   0   7   0   47.04    1.24
   0  -7   0   44.64    3.26
   0   7   0   47.19    1.15
   0  -7  -1    6.54    0.55
   0   7   1    6.19    0.46
   0   7   1    6.43    0.42
   0  -7  -1    5.21    1.15
   0   7   1    7.10    0.48
   0   7   2    0.17    0.17
   0   7   2   -0.26    0.13
   0  -7  -2    0.33    0.12
   0  -7  -2   -0.16    0.11
   0  -7  -2    0.13    0.17
   0   7   3    0.28    0.17
   0  -7  -3   -0.15    0.11
   0  -7  -3    0.11    0.17
   0  -7  -3    0.13    0.14
   0  -7  -3    0.48    0.46
   0  -7  -3    0.64    0.46
   0   7   4   23.42    0.96
   0   7   4   23.58    0.99
   0  -7  -4   21.11    0.79
   0  -7  -4   21.90    0.85
   0  -7  -4   23.36    2.56
   0  -7  -4   21.52    2.29
   0   7   4   21.54    2.05
   0   7   5    5.67    0.50
   0   7   5    5.16    0.49
   0   7   5    4.90    0.36
   0  -7  -5    5.50    0.45
   0  -7  -5    5.67    0.44
   0  -7  -5    5.18    1.24
   0   7   5    6.01    1.02
   0   7   6   13.56    0.77
   0   7   6   13.71    0.79
   0   7   6   13.59    0.63
   0  -7  -6   13.52    0.70
   0  -7  -6   13.92    0.73
   0  -7  -6   15.58    2.12
   0   7   6   12.91    0.61
   0   7   7   19.56    0.92
   0   7   7   20.88    0.97
   0   7   7   20.05    0.81
   0  -7  -7   20.21    0.91
   0  -7  -7   20.73    2.44
   0   7   7   19.04    0.76
   0   7   8   50.02    1.48
   0   7   8   49.94    1.50
   0   7   8   48.72    1.33
   0  -7  -8   49.12    1.46
   0  -7  -8   47.40    3.70
   0   7   8   49.60    1.22
   0   7   9    0.68    0.24
   0   7   9    0.45    0.19
   0   7   9    0.75    0.24
   0  -7  -9    0.41    0.19
   0  -7  -9    0.64    0.44
   0   7   9    0.80    0.19
   0   7  10    0.22    0.17
   0  -7 -10    0.26    0.18
   0   7  10    0.30    0.13
   0   7  10    0.33    0.19
   0   7  10    0.31    0.18
   0   7  11    0.22    0.15
   0   7  11    0.34    0.17
   0  -7 -11    0.18    0.12
   0  -7 -11    0.20    0.16
   0  -7 -11    0.63    0.46
   0   7  11    0.29    0.14
   0   7  12    0.19    0.13
   0   7  12    0.14    0.13
   0  -7 -12    0.18    0.12
   0  -7 -12    0.25    0.18
   0  -7 -12   -0.25    0.33
   0   7  12    0.21    0.14
   0   7  13    7.93    0.54
   0  -7 -13    7.84    0.45
   0  -7 -13    7.73    0.55
   0   7  13    7.90    0.42
   0  -7 -14    1.26    0.23
   0   7  14    1.13    0.22
   0   7  14    1.24    0.15
   0  -7 -15    6.72    0.42
   0  -7 -15    6.99    0.42
   0   7  15    6.58    0.40
   0  -7 -16    0.39    0.12
   0  -7 -16    0.32    0.10
   0   7  16    0.27    0.10
   0  -8  14    0.41    0.10
   0   8 -14    0.18    0.07
   0   8 -13    0.73    0.15
   0   8 -13    0.61    0.10
   0  -8  13    0.80    0.16
   0  -8  12    0.12    0.12
   0   8 -12    0.26    0.14
   0   8 -12    0.24    0.12
   0  -8  12    0.02    0.05
   0   8 -12    0.27    0.11
   0  -8  11    0.16    0.15
   0  -8  11    0.43    0.12
   0   8 -11    0.34    0.15
   0   8 -11    0.33    0.14
   0  -8  11    0.46    0.13
   0   8 -11    0.29    0.12
   0  -8  10    0.54    0.20
   0  -8  10    0.60    0.16
   0   8 -10    0.57    0.20
   0   8 -10    0.65    0.19
   0  -8  10    0.56    0.16
   0   8 -10    0.62    0.15
   0  -8   9    4.14    0.37
   0   8  -9    3.89    0.42
   0   8  -9    3.74    0.40
   0   8  -9    3.42    0.91
   0  -8   9    3.92    0.42
   0   8  -9    3.67    0.33
   0  -8   8   11.60    0.71
   0   8  -8   11.62    0.71
   0  -8   8   12.06    0.75
   0  -8   8   11.30    0.64
   0   8  -8   11.35    0.70
   0   8  -8   12.38    0.74
   0  -8   8   11.39    0.71
   0   8  -8    9.27    1.56
   0   8  -8   11.02    0.52
   0   8  -7   -0.07    0.16
   0  -8   7   -0.15    0.20
   0  -8   7    0.05    0.17
   0  -8   7   -0.08    0.17
   0   8  -7    0.45    0.38
   0   8  -7   -0.17    0.12
   0   8  -6    7.49    0.50
   0  -8   6    7.42    0.60
   0   8  -6    7.08    0.56
   0   8  -6    7.39    0.57
   0  -8   6    7.80    0.62
   0   8  -6    6.45    1.26
   0  -8   6    7.42    0.59
   0   8  -5    0.50    0.18
   0   8  -5    0.43    0.19
   0  -8   5    0.77    0.25
   0  -8   5    0.73    0.24
   0   8  -5    0.56    0.20
   0   8  -5    0.26    0.31
   0  -8   5    0.71    0.22
   0  -8   4    3.64    0.36
   0   8  -4    4.13    0.45
   0  -8   4    4.23    0.44
   0   8  -4    3.96    0.40
   0  -8   4    3.99    0.45
   0  -8   4    3.74    0.44
   0   8  -4    4.90    1.06
   0  -8   4    2.37    0.76
   0  -8   4    3.44    0.43
   0   8  -4    4.03    0.42
   0   8  -3   -0.03    0.14
   0  -8   3   -0.05    0.13
   0  -8   3   -0.02    0.12
   0   8  -3   -0.06    0.13
   0   8  -3   -0.01    0.13
   0   8  -3    0.06    0.10
   0  -8   3   -0.17    0.17
   0  -8   3   -0.03    0.21
   0   8  -3   -0.22    0.22
   0   8  -3    0.02    0.15
   0  -8   3   -0.10    0.18
   0   8  -2    0.58    0.23
   0  -8   2    0.68    0.22
   0   8  -2    0.66    0.19
   0   8  -2    0.56    0.19
   0   8  -2    0.60    0.15
   0  -8   2    0.53    0.22
   0  -8   2    0.70    0.51
   0  -8   2    0.68    0.18
   0   8  -2    0.19    0.14
   0  -8   1    1.24    0.26
   0   8  -1    0.97    0.25
   0   8  -1    1.51    0.28
   0   8  -1    1.14    0.20
   0   8  -1    1.16    0.26
   0  -8   1    1.16    0.25
   0  -8   1    1.64    0.67
   0  -8   1    1.41    0.25
   0   8   0    2.21    0.32
   0   8   0    1.80    0.30
   0   8   0    1.63    0.25
   0  -8   0    1.53    0.32
   0  -8   0    0.76    0.56
   0   8   0    1.25    0.27
   0  -8   0    1.82    0.32
   0   8   1    0.23    0.14
   0   8   1    0.34    0.19
   0   8   1    0.39    0.17
   0  -8  -1    0.12    0.20
   0  -8  -1    0.40    0.39
   0   8   2    0.15    0.18
   0  -8  -2    0.23    0.19
   0  -8  -2    0.22    0.09
   0   8   2    0.20    0.17
   0   8   2    0.29    0.17
   0   8   2    0.12    0.14
   0  -8  -2    0.00    0.19
   0   8   2   -0.47    0.37
   0   8   3    5.95    0.52
   0   8   3    6.26    0.49
   0  -8  -3    4.55    1.05
   0   8   3    6.36    0.53
   0  -8  -3    6.09    0.44
   0  -8  -3    6.64    0.60
   0   8   4    3.89    0.44
   0   8   4    4.29    0.42
   0  -8  -4    5.00    1.09
   0   8   4    4.22    0.46
   0  -8  -4    4.03    0.39
   0  -8  -4    3.82    0.46
   0  -8  -4    3.82    0.37
   0   8   5   21.87    0.92
   0  -8  -5   20.34    2.10
   0   8   5   22.17    1.01
   0  -8  -5   23.02    1.07
   0  -8  -5   22.50    0.90
   0  -8  -5   22.66    0.91
   0   8   6    5.73    0.40
   0  -8  -6    4.95    1.02
   0   8   6    6.13    0.55
   0  -8  -6    5.85    0.48
   0  -8  -6    5.77    0.48
   0  -8  -6    5.98    0.56
   0   8   7   35.20    1.03
   0  -8  -7   30.81    2.94
   0  -8  -7   34.93    2.59
   0   8   7   35.65    1.28
   0  -8  -7   34.84    1.15
   0  -8  -7   34.04    1.16
   0  -8  -7   35.23    1.27
   0   8   8   10.14    0.58
   0  -8  -8   10.52    1.73
   0   8   8   10.35    0.69
   0  -8  -8   10.87    0.71
   0  -8  -8   10.08    0.65
   0  -8  -8    9.62    0.62
   0   8   9    9.18    0.56
   0  -8  -9   10.27    1.59
   0   8   9    9.48    0.64
   0  -8  -9    9.37    0.61
   0  -8  -9    8.98    0.62
   0  -8  -9    9.20    0.62
   0   8  10    0.73    0.18
   0  -8 -10    1.02    0.47
   0  -8 -10    0.89    0.22
   0  -8 -10    0.99    0.23
   0  -8 -10    1.11    0.25
   0   8  10    0.91    0.23
   0  -8 -11    0.31    0.16
   0  -8 -11    0.39    0.17
   0  -8 -11    0.32    0.16
   0   8  11    0.23    0.14
   0  -8 -12    1.47    0.24
   0  -8 -12    1.34    0.20
   0  -8 -12    1.58    0.25
   0   8  12    1.51    0.23
   0  -8 -13    0.10    0.11
   0  -8 -13    0.09    0.13
   0   8  13    0.09    0.10
   0  -8 -14    7.48    0.39
   0  -8 -14    7.22    0.38
   0   8  14    6.78    0.34
   0   8  14    6.90    0.37
   0   8  14    7.13    0.36
   0  -8 -15    1.93    0.17
   0   8  15    1.91    0.16
   0   9 -12    1.87    0.16
   0  -9  12    2.27    0.18
   0   9 -11    4.46    0.28
   0   9 -11    4.64    0.30
   0  -9  11    4.82    0.32
   0   9 -10    0.16    0.11
   0   9 -10    0.06    0.10
   0  -9  10   -0.04    0.07
   0  -9  10    0.03    0.11
   0  -9   9    0.27    0.12
   0   9  -9    0.29    0.14
   0   9  -9    0.25    0.14
   0   9  -8    0.73    0.20
   0   9  -8    0.75    0.19
   0  -9   8    0.97    0.23
   0  -9   7    1.16    0.20
   0  -9   7    1.53    0.27
   0   9  -7    1.69    0.26
   0  -9   7    1.21    0.25
   0   9  -7    1.35    0.26
   0   9  -7    1.22    0.18
   0  -9   7    1.11    0.25
   0  -9   6    3.71    0.41
   0   9  -6    4.10    0.39
   0  -9   6    3.76    0.40
   0   9  -6    4.03    0.34
   0  -9   6    3.22    0.37
   0   9  -5    0.04    0.14
   0  -9   5   -0.14    0.17
   0   9  -5    0.02    0.13
   0  -9   5    0.06    0.15
   0   9  -5   -0.10    0.13
   0  -9   5   -0.16    0.18
   0   9  -4    0.22    0.16
   0  -9   4   -0.01    0.16
   0  -9   4   -0.15    0.20
   0   9  -4    0.05    0.13
   0  -9   4    0.06    0.15
   0   9  -3    0.08    0.17
   0  -9   3    0.10    0.15
   0  -9   3   -0.14    0.16
   0  -9   3    0.07    0.15
   0   9  -3   -0.10    0.15
   0  -9   3    0.08    0.16
   0   9  -2    2.25    0.33
   0   9  -2    2.50    0.27
   0  -9   2    2.95    0.38
   0  -9   2    2.57    0.36
   0   9  -2    2.84    0.40
   0  -9   2    2.88    0.37
   0   9  -1    5.02    0.46
   0   9  -1    4.45    0.38
   0  -9   1    4.48    0.46
   0   9  -1    4.63    0.48
   0  -9   1    4.06    0.44
   0  -9   1    4.63    0.46
   0  -9   0   -0.05    0.18
   0   9   0    0.05    0.16
   0   9   0   -0.25    0.14
   0   9   0   -0.06    0.18
   0  -9   0   -0.12    0.15
   0   9   0   -0.02    0.16
   0  -9  -1    8.53    0.62
   0  -9  -1    7.83    0.64
   0   9   1    8.23    0.53
   0   9   1    7.99    0.59
   0   9   1    7.75    0.60
   0  -9  -1    8.50    0.63
   0   9   1    7.72    0.58
   0  -9  -2    0.82    0.27
   0   9   2    0.84    0.25
   0   9   2    0.73    0.20
   0   9   2    0.98    0.26
   0  -9  -2    0.96    0.26
   0   9   2    0.61    0.21
   0  -9  -3    0.03    0.12
   0  -9  -3    0.24    0.18
   0   9   3    0.09    0.16
   0   9   3    0.26    0.16
   0   9   3    0.30    0.18
   0   9   3    0.08    0.16
   0  -9  -4    0.00    0.16
   0  -9  -4    0.19    0.12
   0   9   4    0.19    0.15
   0   9   4    0.31    0.17
   0   9   4    0.19    0.14
   0   9   4    0.04    0.14
   0  -9  -5    0.06    0.13
   0  -9  -5    0.41    0.21
   0   9   5    0.30    0.18
   0   9   5    0.29    0.15
   0   9   5    0.24    0.16
   0   9   5    0.37    0.17
   0  -9  -6    2.16    0.29
   0  -9  -6    2.37    0.35
   0   9   6    2.52    0.33
   0   9   6    2.28    0.34
   0   9   6    1.84    0.27
   0  -9  -7    0.32    0.15
   0  -9  -7    0.70    0.20
   0   9   7    0.61    0.21
   0   9   7    0.45    0.18
   0   9   7    0.66    0.15
   0   9   8    0.18    0.18
   0   9   8    0.17    0.16
   0  -9  -8    0.08    0.12
   0  -9  -8    0.34    0.18
   0   9   9    0.75    0.21
   0   9   9    0.75    0.19
   0  -9  -9    0.42    0.16
   0  -9  -9    0.79    0.20
   0   9  10    3.74    0.35
   0   9  10    3.29    0.31
   0  -9 -10    3.46    0.29
   0  -9 -10    3.02    0.29
   0   9  11    0.42    0.13
   0   9  11    0.42    0.14
   0  -9 -11    0.43    0.13
   0   9  12    0.85    0.15
   0   9  12    0.71    0.13
   0   9  12    0.71    0.13
   0  -9 -12    0.82    0.14
   0   9  13    0.54    0.10
   0   9  13    0.26    0.08
   0   9  13    0.42    0.09
   0  -9 -13    0.37    0.08
   0 -10   9    0.05    0.08
   0  10  -9    0.03    0.05
   0  10  -9    0.02    0.06
   0 -10   8    0.06    0.09
   0  10  -8    0.11    0.09
   0  10  -8    0.16    0.08
   0  10  -7    0.50    0.15
   0  10  -7    0.47    0.11
   0 -10   7    0.42    0.13
   0 -10   6    2.32    0.27
   0  10  -6    2.03    0.20
   0  10  -6    2.49    0.28
   0  10  -6    2.18    0.19
   0 -10   6    2.32    0.27
   0 -10   5    0.16    0.12
   0  10  -5    0.37    0.11
   0  10  -5    0.26    0.15
   0 -10   5    0.22    0.13
   0  10  -5    0.27    0.11
   0 -10   5    0.35    0.15
   0 -10   4    4.17    0.38
   0  10  -4    3.68    0.27
   0  10  -4    4.24    0.38
   0 -10   4    4.06    0.36
   0  10  -4    3.91    0.32
   0 -10   4    4.20    0.37
   0  10  -3    1.59    0.27
   0 -10   3    1.44    0.24
   0  10  -3    1.33    0.24
   0 -10   3    1.36    0.25
   0  10  -3    1.49    0.23
   0 -10   3    1.19    0.24
   0  10  -2    0.04    0.15
   0 -10   2    0.06    0.11
   0 -10   2    0.01    0.14
   0  10  -2    0.09    0.13
   0 -10   2    0.04    0.14
   0 -10   1    0.59    0.19
   0  10  -1    0.55    0.20
   0 -10   1    0.58    0.19
   0 -10   1    0.72    0.19
   0  10  -1    0.64    0.19
   0 -10   1    0.46    0.17
   0  10   0    1.01    0.21
   0  10   0    1.26    0.18
   0 -10   0    1.52    0.25
   0  10   0    0.88    0.23
   0 -10   0    1.28    0.25
   0 -10   0    1.36    0.26
   0  10   1    0.65    0.19
   0  10   1    0.76    0.16
   0 -10  -1    0.94    0.22
   0 -10  -1    0.60    0.20
   0  10   1    0.73    0.21
   0 -10  -1    0.79    0.20
   0 -10  -2    5.42    0.43
   0  10   2    4.91    0.36
   0  10   2    5.04    0.43
   0  10   2    4.98    0.44
   0 -10  -2    4.97    0.44
   0  10   2    5.12    0.44
   0 -10  -3   -0.16    0.14
   0  10   3    0.00    0.13
   0  10   3   -0.11    0.13
   0 -10  -3    0.02    0.14
   0  10   3   -0.06    0.14
   0  10   3    0.01    0.13
   0 -10  -4    0.41    0.15
   0  10   4    0.16    0.14
   0  10   4    0.26    0.12
   0  10   4    0.16    0.11
   0 -10  -4    0.24    0.17
   0  10   4    0.17    0.14
   0 -10  -5    0.07    0.13
   0 -10  -5    0.34    0.14
   0  10   5    0.18    0.11
   0  10   5    0.17    0.14
   0 -10  -5    0.31    0.17
   0  10   5    0.23    0.14
   0  10   5    0.20    0.14
   0 -10  -6    0.47    0.11
   0 -10  -6    0.70    0.18
   0  10   6    0.48    0.17
   0  10   6    0.46    0.13
   0 -10  -6    0.65    0.19
   0  10   6    0.47    0.12
   0  10   6    0.56    0.18
   0 -10  -7    0.21    0.09
   0  10   7    0.07    0.11
   0  10   7    0.09    0.11
   0 -10  -7    0.22    0.14
   0  10   7    0.23    0.13
   0 -10  -8    0.31    0.08
   0  10   8    0.51    0.13
   0  10   8    0.42    0.13
   0 -10  -8    0.58    0.17
   0  10   8    0.41    0.14
   0 -10  -9    0.68    0.09
   0  10   9    1.02    0.15
   0  10   9    0.99    0.16
   0  10   9    1.04    0.17
   0 -10  -9    1.10    0.17
   0  10  10   -0.02    0.07
   0  10  10   -0.01    0.06
   0 -10 -10    0.01    0.08
   0  10  10   -0.02    0.07
   0  11  -5    0.05    0.06
   0  11  -4    2.64    0.19
   0 -11   4    2.20    0.17
   0  11  -3    0.29    0.08
   0 -11   3    0.34    0.11
   0  11  -3    0.22    0.07
   0 -11   3    0.34    0.10
   0  11  -2    0.13    0.07
   0 -11   2    0.13    0.10
   0  11  -2   -0.05    0.07
   0 -11   2   -0.07    0.09
   0  11  -1    0.28    0.07
   0  11  -1    0.35    0.11
   0 -11   1    0.29    0.10
   0 -11   1    0.30    0.12
   0  11   0    1.24    0.17
   0 -11   0    1.23    0.17
   0 -11   0    1.01    0.16
   0  11   1    0.31    0.11
   0 -11  -1    0.12    0.09
   0 -11  -1    0.30    0.11
   0 -11  -2    0.05    0.09
   0  11   2    0.08    0.09
   0  11   2   -0.08    0.09
   0 -11  -2    0.00    0.08
   0 -11  -2   -0.05    0.10
   0 -11  -3    0.02    0.09
   0  11   3    0.14    0.10
   0 -11  -3    0.09    0.09
   0 -11  -3    0.21    0.10
   0 -11  -4    0.47    0.12
   0  11   4    0.57    0.12
   0 -11  -4    0.60    0.12
   0 -11  -4    0.83    0.13
   0 -11  -5   15.69    0.51
   0  11   5   16.04    0.48
   0 -11  -5   15.15    0.42
   0 -11  -5   15.63    0.44
   0  11   5   15.70    0.50
   0  11   6    0.02    0.06
   0 -11  -6    0.11    0.08
   0  11   6    0.10    0.07
   1 -11  -5    0.64    0.11
  -1  11   5    0.73    0.11
  -1  11   4    0.15    0.06
  -1  11   4    0.24    0.08
   1 -11  -4    0.36    0.10
  -1  11   3   -0.02    0.08
   1 -11  -3   -0.05    0.09
   1 -11  -3    0.06    0.09
   1 -11  -2    1.17    0.15
   1 -11  -2    1.32    0.19
   1 -11  -2    1.20    0.12
  -1  11   2    1.23    0.16
   1 -11  -1    0.29    0.12
   1 -11  -1    0.29    0.08
  -1  11   1    0.35    0.11
   1 -11   0    0.29    0.12
   1 -11   0    0.20    0.07
  -1  11   0    0.35    0.10
   1 -11   1   -0.04    0.09
   1 -11   1    0.15    0.07
  -1  11  -1    0.03    0.08
   1 -11   2    0.46    0.13
   1 -11   2    0.30    0.08
  -1  11  -2    0.34    0.10
  -1  11  -3    0.41    0.10
   1 -11   3    0.47    0.12
  -1  11  -4    2.30    0.16
   1 -11   4    2.59    0.21
  -1  10  10   -0.01    0.06
  -1  10  10    0.04    0.06
  -1  10  10    0.19    0.07
   1 -10 -10    0.01    0.07
  -1  10   9    0.61    0.12
  -1  10   9    0.73    0.13
  -1  10   9    0.75    0.13
   1 -10  -9    0.44    0.13
  -1  10   8    0.96    0.16
  -1  10   8    1.14    0.18
  -1  10   8    1.13    0.17
   1 -10  -8    1.34    0.20
  -1  10   7    0.81    0.17
  -1  10   7    0.94    0.17
   1 -10  -7    0.89    0.18
  -1  10   7    0.92    0.18
   1 -10  -6    0.67    0.18
  -1  10   6    0.42    0.14
  -1  10   6    0.63    0.17
   1 -10  -6    0.59    0.17
  -1  10   6    0.51    0.16
   1 -10  -5    0.63    0.19
  -1  10   5    0.72    0.19
  -1  10   5    0.69    0.16
   1 -10  -5    0.85    0.21
  -1  10   5    0.53    0.12
  -1  10   5    0.52    0.17
   1 -10  -4    0.68    0.18
  -1  10   4    0.59    0.18
  -1  10   4    0.56    0.18
   1 -10  -4    0.57    0.17
  -1  10   4    0.63    0.15
  -1  10   4    0.94    0.22
   1 -10  -3    1.28    0.24
  -1  10   3    1.23    0.21
  -1  10   3    1.08    0.23
   1 -10  -3    1.07    0.23
  -1  10   3    1.28    0.22
  -1  10   3    1.12    0.22
  -1  10   2    0.55    0.19
  -1  10   2    0.70    0.18
   1 -10  -2    0.44    0.18
   1 -10  -2    0.52    0.17
  -1  10   2    0.56    0.18
   1 -10  -2    0.52    0.17
  -1  10   1    1.58    0.27
   1 -10  -1    2.04    0.29
  -1  10   1    1.62    0.24
   1 -10  -1    1.70    0.26
  -1  10   1    1.75    0.27
   1 -10  -1    1.92    0.26
  -1  10   0   -0.01    0.14
   1 -10   0   -0.04    0.13
  -1  10   0    0.24    0.13
   1 -10   0    0.11    0.13
  -1  10   0    0.13    0.13
   1 -10   0    0.04    0.12
   1 -10   1    0.51    0.16
  -1  10  -1    0.60    0.20
   1 -10   1    0.74    0.23
  -1  10  -1    0.37    0.14
  -1  10  -1    0.71    0.15
  -1  10  -1    0.56    0.15
   1 -10   1    0.59    0.19
  -1  10  -1    0.77    0.21
   1 -10   1    0.46    0.16
  -1  10  -2    0.06    0.15
   1 -10   2    0.07    0.15
  -1  10  -2    0.16    0.12
  -1  10  -2    0.30    0.14
   1 -10   2    0.11    0.13
  -1  10  -2    0.17    0.15
   1 -10   2   -0.03    0.13
   1 -10   3   -0.07    0.16
  -1  10  -3    0.03    0.10
  -1  10  -3   -0.03    0.12
   1 -10   3   -0.09    0.13
   1 -10   3    0.00    0.12
  -1  10  -3    0.04    0.11
   1 -10   4   -0.01    0.14
  -1  10  -4   -0.06    0.12
   1 -10   4    0.11    0.11
   1 -10   4    0.16    0.15
  -1  10  -4    0.16    0.14
   1 -10   5    2.02    0.28
  -1  10  -5    1.78    0.22
   1 -10   5    1.79    0.23
   1 -10   5    1.94    0.26
  -1  10  -5    1.93    0.25
   1 -10   6    3.39    0.27
   1 -10   6    3.63    0.33
  -1  10  -6    3.66    0.32
   1 -10   6    3.66    0.32
  -1  10  -6    3.68    0.28
   1 -10   6    3.06    0.27
   1 -10   7    2.44    0.19
  -1  10  -7    2.29    0.17
  -1  10  -7    2.85    0.27
   1 -10   8   -0.01    0.09
  -1  10  -8    0.01    0.04
  -1  10  -8    0.06    0.09
   1 -10   9    0.20    0.08
  -1  10  -9    0.33    0.10
  -1  10  -9    0.27    0.09
  -1   9  12    1.73    0.16
  -1   9  12    2.07    0.20
  -1   9  12    1.90    0.16
   1  -9 -12    1.73    0.14
  -1   9  11    0.21    0.11
  -1   9  11    0.04    0.10
  -1   9  11    0.06    0.08
   1  -9 -11    0.00    0.08
  -1   9  10    0.29    0.13
  -1   9  10    0.20    0.12
  -1   9  10    0.46    0.15
   1  -9 -10    0.44    0.14
   1  -9 -10    0.35    0.10
  -1   9   9    0.89    0.21
  -1   9   9    0.77    0.20
  -1   9   9    0.86    0.19
   1  -9  -9    0.62    0.14
   1  -9  -9    0.78    0.19
  -1   9   8    2.17    0.30
  -1   9   8    2.77    0.33
  -1   9   8    2.85    0.34
   1  -9  -8    2.60    0.32
   1  -9  -8    2.30    0.25
  -1   9   7    1.09    0.25
  -1   9   7    0.84    0.22
  -1   9   7    1.23    0.25
   1  -9  -7    0.94    0.17
   1  -9  -7    0.87    0.23
  -1   9   6    0.91    0.25
  -1   9   6    0.92    0.23
  -1   9   6    0.91    0.24
   1  -9  -6    0.94    0.25
   1  -9  -6    0.69    0.16
   1  -9  -5    7.34    0.57
  -1   9   5    7.50    0.55
  -1   9   5    7.32    0.56
  -1   9   5    7.29    0.57
  -1   9   5    5.53    0.42
   1  -9  -4    1.48    0.30
  -1   9   4    1.53    0.27
  -1   9   4    1.60    0.30
  -1   9   4    1.37    0.29
  -1   9   4    1.60    0.26
   1  -9  -3    0.35    0.22
  -1   9   3    0.21    0.19
  -1   9   3    0.12    0.17
  -1   9   3    0.19    0.15
  -1   9   3    0.14    0.14
  -1   9   2    0.10    0.15
  -1   9   2    0.23    0.19
  -1   9   2    0.06    0.14
   1  -9  -2    0.13    0.19
  -1   9   2    0.15    0.14
   1  -9  -2    0.23    0.19
  -1   9   1    1.56    0.30
  -1   9   1    1.63    0.29
  -1   9   1    1.78    0.28
   1  -9  -1    2.16    0.35
   1  -9  -1    1.21    0.63
  -1   9   1    1.74    0.31
   1  -9  -1    1.58    0.28
  -1   9   0    0.03    0.13
  -1   9   0    0.04    0.15
  -1   9   0    0.15    0.14
   1  -9   0    0.03    0.17
   1  -9   0   -0.46    0.48
   1  -9   0    0.14    0.15
  -1   9   0   -0.05    0.17
   1  -9   1    0.76    0.22
  -1   9  -1    0.90    0.23
  -1   9  -1    0.66    0.23
  -1   9  -1    1.07    0.24
   1  -9   1    1.08    0.26
   1  -9   1    1.23    0.52
   1  -9   1    0.50    0.19
   1  -9   2    9.25    0.60
  -1   9  -2    9.88    0.69
   1  -9   2    9.57    0.60
  -1   9  -2    9.52    0.64
  -1   9  -2    9.54    0.58
   1  -9   2   10.10    0.69
   1  -9   2    9.36    0.60
  -1   9  -3   -0.13    0.16
   1  -9   3    0.08    0.15
   1  -9   3    0.02    0.14
  -1   9  -3   -0.04    0.17
   1  -9   3   -0.09    0.20
  -1   9  -3    0.15    0.13
   1  -9   3    0.18    0.18
   1  -9   3   -0.19    0.16
  -1   9  -4    7.70    0.55
   1  -9   4    8.59    0.53
  -1   9  -4    8.47    0.63
   1  -9   4    8.59    0.63
  -1   9  -4    7.22    0.46
  -1   9  -4    8.13    0.59
   1  -9   4    8.42    0.62
   1  -9   4    6.99    1.15
   1  -9   4    8.23    0.56
   1  -9   5    3.35    0.32
   1  -9   5    3.34    0.40
  -1   9  -5    3.10    0.32
  -1   9  -5    3.63    0.41
   1  -9   5    3.93    0.43
   1  -9   5    3.29    0.37
  -1   9  -5    3.46    0.37
   1  -9   6    0.01    0.14
  -1   9  -6    0.02    0.11
   1  -9   6    0.01    0.13
  -1   9  -6   -0.01    0.15
   1  -9   6    0.17    0.17
  -1   9  -6    0.03    0.13
   1  -9   7    0.67    0.23
   1  -9   7    0.46    0.17
  -1   9  -7    0.58    0.15
   1  -9   7    0.57    0.20
  -1   9  -7    0.67    0.20
   1  -9   7    0.43    0.17
  -1   9  -7    0.57    0.16
   1  -9   8    1.49    0.26
  -1   9  -8    1.21    0.24
  -1   9  -8    1.47    0.23
   1  -9   8    1.46    0.27
   1  -9   8    1.61    0.23
   1  -9   8    1.64    0.25
  -1   9  -9    1.08    0.22
  -1   9  -9    0.99    0.19
   1  -9   9    0.99    0.18
  -1   9 -10    6.49    0.40
  -1   9 -10    6.69    0.39
   1  -9  10    6.51    0.34
   1  -9  10    6.42    0.42
  -1   9 -11    1.95    0.20
   1  -9  11    1.99    0.21
  -1   9 -12    0.40    0.09
   1  -9  12    0.34    0.09
  -1   8  14    0.47    0.08
  -1   8  14    0.51    0.12
   1  -8 -14    0.57    0.12
  -1   8  13    5.32    0.35
  -1   8  13    5.54    0.37
  -1   8  13    5.53    0.32
   1  -8 -13    5.21    0.34
   1  -8 -13    5.23    0.34
  -1   8  12    0.16    0.09
  -1   8  12    0.21    0.12
   1  -8 -12    0.14    0.11
   1  -8 -12    0.18    0.12
   1  -8 -12    0.18    0.11
  -1   8  11   -0.06    0.12
   1  -8 -11   -0.03    0.12
   1  -8 -11   -0.06    0.14
  -1   8  10    0.38    0.17
   1  -8 -10    0.27    0.15
   1  -8 -10    0.15    0.13
  -1   8   9    1.12    0.24
   1  -8  -9    1.09    0.22
   1  -8  -9    1.05    0.22
   1  -8  -8   15.25    1.99
  -1   8   8   15.09    0.73
   1  -8  -8   14.39    0.72
   1  -8  -8   15.89    0.75
  -1   8   7    1.47    0.24
   1  -8  -7    1.20    0.24
   1  -8  -7    1.17    0.21
   1  -8  -6   -0.28    0.35
   1  -8  -6   -0.58    0.42
  -1   8   6    0.89    0.21
  -1   8   6    0.61    0.21
  -1   8   6    0.90    0.25
   1  -8  -6    0.72    0.23
   1  -8  -6    0.95    0.19
   1  -8  -6    0.71    0.18
  -1   8   5    2.54    0.35
  -1   8   5    2.87    0.38
  -1   8   5    2.37    0.29
   1  -8  -5    1.28    0.68
  -1   8   5    2.54    0.30
   1  -8  -5    2.34    0.28
   1  -8  -5    2.57    0.40
   1  -8  -5    2.83    0.32
  -1   8   4    6.12    0.51
  -1   8   4    5.59    0.50
   1  -8  -4    5.73    0.56
   1  -8  -4    5.31    1.23
  -1   8   4    5.64    0.48
  -1   8   3    0.36    0.18
  -1   8   3    0.43    0.20
  -1   8   3    0.70    0.22
   1  -8  -3    0.50    0.22
  -1   8   3    0.55    0.21
  -1   8   2    0.04    0.17
  -1   8   2   -0.14    0.15
  -1   8   2    0.09    0.16
   1  -8  -2    0.11    0.18
   1  -8  -2   -0.46    0.53
  -1   8   2    0.23    0.14
  -1   8   1    4.20    0.44
  -1   8   1    4.45    0.43
  -1   8   1    3.76    0.43
   1  -8  -1    4.60    0.50
   1  -8  -1    2.95    0.98
  -1   8   1    4.41    0.46
  -1   8   0    5.20    0.49
  -1   8   0    5.30    0.45
  -1   8   0    5.22    0.49
   1  -8   0    4.74    0.51
   1  -8   0    6.33    1.29
   1  -8   0    5.45    1.28
   1  -8   0    5.62    0.48
  -1   8   0    5.68    0.52
  -1   8  -1    0.03    0.12
  -1   8  -1   -0.05    0.14
  -1   8  -1    0.04    0.14
   1  -8   1   -0.03    0.17
   1  -8   1    0.44    0.45
   1  -8   1    0.05    0.14
  -1   8  -1    0.00    0.16
  -1   8  -2    3.42    0.41
  -1   8  -2    3.15    0.36
  -1   8  -2    3.43    0.41
   1  -8   2    3.38    0.43
   1  -8   2    2.03    0.76
  -1   8  -2    3.33    0.42
   1  -8   2    3.13    0.37
   1  -8   3    9.25    0.60
  -1   8  -3    9.29    0.67
  -1   8  -3    9.08    0.62
  -1   8  -3    8.56    0.56
   1  -8   3   10.06    0.71
   1  -8   3   11.42    1.73
   1  -8   3    9.07    0.61
  -1   8  -4    0.48    0.20
   1  -8   4    0.42    0.15
  -1   8  -4    0.54    0.24
   1  -8   4    0.51    0.19
  -1   8  -4    0.31    0.15
  -1   8  -4    0.31    0.15
   1  -8   4    0.42    0.22
   1  -8   4   -0.15    0.21
   1  -8   4    0.40    0.17
  -1   8  -5    2.57    0.33
  -1   8  -5    2.56    0.35
   1  -8   5    2.43    0.33
   1  -8   5    2.50    0.38
  -1   8  -5    2.16    0.30
   1  -8   5    2.45    0.38
  -1   8  -5    3.29    0.86
   1  -8   5    3.77    1.01
   1  -8   5    2.53    0.34
  -1   8  -6    0.30    0.16
  -1   8  -6    0.20    0.15
   1  -8   6    0.19    0.15
   1  -8   6    0.41    0.21
  -1   8  -6    0.19    0.16
   1  -8   6    0.36    0.22
  -1   8  -6    0.72    0.42
   1  -8   6    0.32    0.19
  -1   8  -7    0.12    0.14
   1  -8   7    0.27    0.16
   1  -8   7   -0.24    0.21
  -1   8  -7    0.08    0.13
   1  -8   7    0.08    0.20
  -1   8  -7   -0.03    0.17
  -1   8  -7    0.31    0.28
   1  -8   7    0.04    0.14
  -1   8  -8   11.27    0.59
   1  -8   8   10.69    0.61
   1  -8   8   11.62    0.69
   1  -8   8   11.46    0.72
  -1   8  -8   11.49    0.69
  -1   8  -8   11.54    0.71
   1  -8   8   11.45    0.73
  -1   8  -8   10.69    1.57
   1  -8   8   11.37    0.67
   1  -8   9   16.22    0.68
   1  -8   9   16.70    0.79
  -1   8  -9   17.60    0.83
  -1   8  -9   16.78    0.83
   1  -8   9   16.85    0.84
  -1   8  -9   17.32    1.90
   1  -8   9   17.41    0.81
  -1   8 -10    0.12    0.15
  -1   8 -10    0.17    0.14
   1  -8  10    0.02    0.14
  -1   8 -11    0.11    0.13
  -1   8 -11    0.07    0.12
   1  -8  11    0.21    0.14
   1  -8  11    0.06    0.13
  -1   8 -12    7.32    0.42
  -1   8 -12    8.01    0.47
   1  -8  12    7.97    0.48
   1  -8  12    7.48    0.41
  -1   8 -12    6.93    0.32
   1  -8  13    0.04    0.10
  -1   8 -13    0.03    0.09
   1  -8  14    0.11    0.07
  -1   8 -14    0.04    0.07
   1  -7 -16    0.26    0.09
  -1   7  16    0.29    0.09
  -1   7  16    0.29    0.08
   1  -7 -15    0.10    0.09
   1  -7 -15   -0.13    0.12
  -1   7  15    0.08    0.05
  -1   7  15    0.20    0.12
   1  -7 -14    2.87    0.30
  -1   7  14    2.83    0.25
  -1   7  14    2.92    0.30
   1  -7 -13    0.29    0.14
  -1   7  13    0.50    0.16
  -1   7  13    0.36    0.17
   1  -7 -12    0.13    0.15
  -1   7  12    0.13    0.15
   1  -7 -12    0.00    0.64
  -1   7  12    0.01    0.14
   1  -7 -11    3.43    0.40
  -1   7  11    3.09    0.35
  -1   7  11    3.41    0.40
   1  -7 -10    3.74    0.41
  -1   7  10    2.93    0.35
  -1   7  10    3.48    0.40
   1  -7  -9    0.35    0.19
  -1   7   9    0.05    0.13
  -1   7   9    0.24    0.15
  -1   7   9    0.14    0.15
   1  -7  -8    0.22    0.16
  -1   7   8   -0.16    0.14
  -1   7   8   -0.03    0.14
  -1   7   8    0.07    0.13
  -1   7   7    0.07    0.13
  -1   7   7    0.09    0.15
  -1   7   7    0.34    0.16
   1  -7  -7    0.07    0.12
   1  -7  -7    0.23    0.42
  -1   7   7    0.17    0.12
  -1   7   6    2.00    0.33
  -1   7   6    1.90    0.28
  -1   7   6    1.80    0.26
   1  -7  -6    1.93    0.29
   1  -7  -6    1.59    0.77
  -1   7   6    1.83    0.28
  -1   7   5    2.47    0.70
  -1   7   5    2.22    0.30
  -1   7   5    2.87    0.32
  -1   7   5    2.69    0.37
   1  -7  -5    2.70    0.29
   1  -7  -5    2.75    0.32
   1  -7  -5    2.66    0.93
  -1   7   5    2.40    0.27
  -1   7   4    0.44    0.18
  -1   7   4    0.21    0.14
  -1   7   4    0.17    0.11
   1  -7  -4    0.69    0.15
   1  -7  -4    0.59    0.15
   1  -7  -4    0.31    0.48
   1  -7  -4    0.25    0.26
  -1   7   3   30.89    1.09
  -1   7   3   28.91    0.82
  -1   7   3   29.02    1.01
   1  -7  -3   28.78    2.74
   1  -7  -3   28.05    2.77
  -1   7   3   29.87    2.63
  -1   7   2    6.77    0.51
  -1   7   2    6.16    0.46
  -1   7   2    6.70    0.51
   1  -7  -2    6.59    0.55
   1  -7  -2    5.52    1.22
   1  -7  -2    7.63    1.45
  -1   7   2    6.43    1.23
  -1   7   1   35.24    1.13
  -1   7   1   34.83    1.13
  -1   7   1   35.33    1.13
  -1   7   1   35.51    1.07
   1  -7  -1   35.84    1.23
   1  -7  -1   35.54    3.01
  -1   7   1   34.50    2.90
  -1   7   0    1.82    0.29
  -1   7   0    1.76    0.28
  -1   7   0    1.76    0.25
  -1   7   0    1.83    0.29
   1  -7   0    1.87    0.32
   1  -7   0    1.21    0.55
  -1   7  -1   13.48    0.73
  -1   7  -1   13.21    0.70
  -1   7  -1   14.11    0.72
  -1   7  -1   12.37    0.62
   1  -7   1   13.75    0.76
   1  -7   1   14.24    1.93
  -1   7  -1   13.57    1.60
  -1   7  -2    0.15    0.14
   1  -7   2   -0.42    0.16
  -1   7  -2    0.18    0.13
  -1   7  -2    0.15    0.14
  -1   7  -2    0.47    0.18
   1  -7   2    0.23    0.16
   1  -7   2    0.52    0.41
  -1   7  -2    0.23    0.26
  -1   7  -2    1.12    0.46
  -1   7  -3    0.83    0.22
  -1   7  -3    0.74    0.21
  -1   7  -3    0.84    0.23
  -1   7  -3    0.47    0.16
   1  -7   3    0.43    0.17
   1  -7   3    0.98    0.55
  -1   7  -3    1.07    0.56
  -1   7  -3    0.75    0.16
  -1   7  -4   22.42    2.21
  -1   7  -4   26.55    1.05
   1  -7   4   26.63    0.91
  -1   7  -4   25.29    0.88
  -1   7  -4   26.67    1.01
  -1   7  -4   25.53    0.89
   1  -7   4   26.85    1.09
  -1   7  -4   25.26    2.41
   1  -7   4   29.10    2.71
   1  -7   4   27.21    0.99
  -1   7  -5    6.53    1.21
  -1   7  -5    5.42    0.44
  -1   7  -5    5.74    0.50
   1  -7   5    4.84    0.47
   1  -7   5    5.39    0.42
  -1   7  -5    5.35    0.46
   1  -7   5    5.45    0.50
  -1   7  -5    5.33    0.42
   1  -7   5    5.91    0.54
   1  -7   5    5.62    1.24
  -1   7  -5    4.92    1.16
   1  -7   5    6.38    1.16
   1  -7   5    5.32    0.47
  -1   7  -6    4.03    0.40
  -1   7  -6    3.71    0.41
   1  -7   6    3.83    0.43
   1  -7   6    3.62    0.41
  -1   7  -6    4.13    0.42
   1  -7   6    4.14    0.47
  -1   7  -6    3.28    0.93
   1  -7   6    4.59    1.12
   1  -7   6    3.69    0.40
  -1   7  -7    0.38    0.17
   1  -7   7    0.60    0.22
   1  -7   7    0.61    0.21
  -1   7  -7    0.37    0.19
  -1   7  -7    0.56    0.20
   1  -7   7    0.55    0.23
  -1   7  -7    0.43    0.50
   1  -7   7    0.53    0.21
  -1   7  -8   60.33    1.41
   1  -7   8   58.73    1.58
   1  -7   8   61.70    1.67
  -1   7  -8   60.23    1.62
  -1   7  -8   61.25    1.64
   1  -7   8   62.02    1.74
  -1   7  -8   64.03    4.20
   1  -7   8   61.28    1.58
  -1   7  -9    5.90    0.43
   1  -7   9    6.05    0.52
   1  -7   9    6.00    0.54
   1  -7   9    5.58    0.52
  -1   7  -9    5.68    0.52
  -1   7  -9    5.67    0.51
   1  -7   9    6.44    0.58
  -1   7  -9    4.05    1.08
   1  -7   9    5.73    0.51
  -1   7  -9    5.70    0.45
   1  -7  10    2.36    0.32
   1  -7  10    2.23    0.26
   1  -7  10    2.17    0.34
  -1   7 -10    2.84    0.38
  -1   7 -10    2.62    0.36
  -1   7 -10    2.47    0.31
   1  -7  11    0.78    0.19
   1  -7  11    0.72    0.22
   1  -7  11    0.71    0.22
  -1   7 -11    0.86    0.23
  -1   7 -11    0.76    0.20
  -1   7 -11    0.52    0.40
  -1   7 -11    0.83    0.20
  -1   7 -12   -0.01    0.12
  -1   7 -12    0.10    0.12
   1  -7  12   -0.01    0.16
   1  -7  12    0.02    0.15
  -1   7 -12   -0.01    0.14
   1  -7  13    3.10    0.31
   1  -7  13    2.85    0.33
  -1   7 -13    2.75    0.29
  -1   7 -13    2.58    0.32
  -1   7 -14    0.87    0.18
   1  -7  14    0.70    0.17
  -1   7 -14    0.75    0.15
  -1   7 -15    0.49    0.12
   1  -7  15    0.10    0.06
   1  -7  15    0.39    0.12
  -1   7 -15    0.34    0.10
  -1   6  17    3.65    0.23
   1  -6 -16   11.96    0.53
   1  -6 -16   10.90    0.42
  -1   6  16   11.23    0.44
  -1   6  16   11.86    0.52
   1  -6 -15   -0.16    0.11
  -1   6  15    0.05    0.11
  -1   6  15    0.03    0.12
   1  -6 -14   -0.05    0.13
  -1   6  14    0.08    0.12
  -1   6  14    0.02    0.15
  -1   6  13    3.88    0.42
   1  -6 -13    3.83    0.36
   1  -6 -13    3.22    0.32
   1  -6 -13    4.00    0.94
   1  -6 -13    3.64    0.98
  -1   6  13    3.55    0.37
  -1   6  12    1.63    0.30
   1  -6 -12    1.51    0.25
  -1   6  12    1.39    0.28
   1  -6 -12    1.67    0.25
   1  -6 -12    0.62    0.56
   1  -6 -12    2.01    0.76
  -1   6  12    1.70    0.28
  -1   6  11   -0.13    0.16
  -1   6  11    0.04    0.15
   1  -6 -11    0.08    0.12
   1  -6 -11    0.16    0.12
  -1   6  11   -0.04    0.17
   1  -6 -11    0.36    0.35
  -1   6  11   -0.47    0.15
   1  -6 -10    1.23    0.59
  -1   6  10    1.40    0.25
  -1   6  10    1.93    0.33
   1  -6 -10    1.66    0.23
   1  -6 -10    1.85    0.74
   1  -6 -10    1.42    0.70
  -1   6  10    1.47    0.27
  -1   6   9    6.29    0.49
   1  -6  -9    5.12    1.12
  -1   6   9    6.41    0.50
   1  -6  -9    6.37    1.37
   1  -6  -9    6.69    1.38
  -1   6   9    5.73    0.38
  -1   6   9    5.58    0.52
  -1   6   9    5.67    0.47
  -1   6   8   12.95    0.68
  -1   6   8   13.39    0.70
  -1   6   8   12.94    0.76
   1  -6  -8   14.11    1.86
  -1   6   8   12.82    0.69
   1  -6  -8   11.04    1.71
   1  -6  -8   13.04    1.96
  -1   6   8   11.54    0.54
  -1   6   7    2.12    0.27
  -1   6   7    1.35    0.49
  -1   6   7    3.18    0.39
  -1   6   7    2.52    0.32
   1  -6  -7    2.88    0.90
  -1   6   7    2.73    0.34
  -1   6   7    2.58    0.33
   1  -6  -7    2.74    0.89
   1  -6  -7    2.00    0.78
  -1   6   7    2.35    0.25
  -1   6   6   17.89    0.79
   1  -6  -6   16.39    2.03
  -1   6   6   17.59    0.71
   1  -6  -6   18.23    2.20
   1  -6  -6   15.88    1.98
  -1   6   6   17.22    0.77
  -1   6   6   17.79    1.83
  -1   6   6   17.21    0.72
  -1   6   5    5.57    1.06
   1  -6  -5    6.41    1.27
   1  -6  -5    6.00    1.14
  -1   6   5    6.43    0.47
   1  -6  -5    6.74    1.34
   1  -6  -4    4.06    0.31
  -1   6   4    4.06    0.88
   1  -6  -4    4.23    0.99
   1  -6  -4    3.58    1.07
   1  -6  -3    0.38    0.39
  -1   6   3   -0.08    0.28
   1  -6  -2    7.52    1.32
   1  -6  -2    6.32    1.24
  -1   6   2    7.75    1.27
   1  -6  -1    0.91    0.48
   1  -6  -1    1.37    0.57
   1  -6  -1    1.08    0.22
  -1   6   1    1.40    0.49
   1  -6   0    1.90    0.28
  -1   6   0    2.53    0.68
   1  -6   0    1.64    0.67
  -1   6   0    2.21    0.57
   1  -6   1   17.02    0.75
  -1   6  -1   18.15    1.80
   1  -6   1   19.01    2.06
  -1   6  -1   15.64    1.54
  -1   6  -1   17.36    1.66
   1  -6   2   15.98    0.72
  -1   6  -2   14.95    1.69
  -1   6  -2   16.87    1.73
   1  -6   2   15.25    1.88
  -1   6  -2   14.09    1.58
   1  -6   3    0.38    0.43
  -1   6  -3    0.69    0.44
  -1   6  -3   -0.01    0.18
  -1   6  -3    1.07    0.46
   1  -6   3    0.73    0.19
   1  -6   4    6.05    1.22
  -1   6  -4    6.49    1.21
  -1   6  -4    6.09    0.96
   1  -6   4    6.69    0.49
   1  -6   5    1.13    0.26
  -1   6  -5    0.90    0.21
   1  -6   5    0.63    0.19
  -1   6  -5    0.78    0.52
   1  -6   5    1.15    0.65
  -1   6  -5   -0.14    0.28
  -1   6  -6   24.27    2.08
  -1   6  -6   24.30    0.81
   1  -6   6   23.87    0.93
  -1   6  -6   24.05    0.89
  -1   6  -6   23.97    0.90
   1  -6   6   23.77    0.97
  -1   6  -6   24.36    0.91
   1  -6   6   23.58    0.77
   1  -6   6   23.90    0.98
   1  -6   6   23.16    2.13
  -1   6  -6   22.80    2.40
   1  -6   6   20.73    2.30
   1  -6   6   23.95    0.87
  -1   6  -7   88.26    4.06
  -1   6  -7   87.05    1.54
   1  -6   7   92.67    1.95
  -1   6  -7   90.55    1.76
   1  -6   7   91.04    1.88
  -1   6  -7   89.32    1.85
   1  -6   7   88.72    1.94
  -1   6  -7   90.43    4.94
   1  -6   7   89.50    4.86
   1  -6   7   90.50    4.16
  -1   6  -7   81.37    1.51
   1  -6   7   87.67    1.76
  -1   6  -8   25.24    2.17
  -1   6  -8   26.73    0.87
   1  -6   8   26.30    1.07
   1  -6   8   25.82    1.03
  -1   6  -8   26.48    1.06
  -1   6  -8   26.49    1.05
   1  -6   8   26.61    1.11
  -1   6  -8   25.57    2.72
   1  -6   8   26.94    1.02
  -1   6  -8   26.57    0.93
  -1   6  -9    2.91    0.31
  -1   6  -9    2.19    0.70
   1  -6   9    3.24    0.40
   1  -6   9    3.16    0.39
  -1   6  -9    3.14    0.41
  -1   6  -9    2.68    0.31
  -1   6  -9    3.10    0.40
   1  -6   9    2.90    0.39
  -1   6  -9    2.91    0.36
  -1   6  -9    2.34    0.82
  -1   6  -9    2.96    0.37
   1  -6   9    2.84    0.37
  -1   6 -10    1.54    0.29
   1  -6  10    1.69    0.30
  -1   6 -10    1.71    0.27
   1  -6  10    1.24    0.29
  -1   6 -10    1.85    0.32
  -1   6 -10    1.48    0.27
  -1   6 -10    1.78    0.77
   1  -6  10    1.44    0.27
   1  -6  11    1.29    0.27
   1  -6  11    1.12    0.28
  -1   6 -11    1.14    0.24
  -1   6 -11    1.25    0.29
  -1   6 -11    1.01    0.24
  -1   6 -11    1.38    0.63
  -1   6 -11    1.24    0.27
  -1   6 -12    0.15    0.15
   1  -6  12    0.09    0.14
   1  -6  12    0.16    0.15
  -1   6 -12    0.17    0.17
  -1   6 -12    0.22    0.14
  -1   6 -12    0.18    0.35
  -1   6 -12    0.07    0.15
   1  -6  13   10.19    0.64
   1  -6  13    9.86    0.65
  -1   6 -13   10.10    0.65
  -1   6 -13    9.82    0.55
  -1   6 -13    9.12    1.42
  -1   6 -13   10.63    0.65
  -1   6 -14    0.47    0.19
  -1   6 -14    0.39    0.18
   1  -6  14    0.45    0.18
   1  -6  14    0.56    0.20
  -1   6 -15    0.73    0.18
  -1   6 -15    0.70    0.17
   1  -6  15    0.67    0.18
  -1   6 -16   -0.02    0.09
  -1   6 -16   -0.17    0.10
   1  -6  16    0.06    0.09
   1  -6  16   -0.01    0.09
  -1   6 -17    1.24    0.14
   1  -6  17    0.85    0.11
  -1   5  18    0.28    0.07
   1  -5 -18    0.41    0.08
  -1   5  17    0.60    0.14
   1  -5 -17    0.47    0.12
  -1   5  17    0.52    0.13
  -1   5  16    0.34    0.16
   1  -5 -16    0.32    0.13
   1  -5 -16    0.40    0.15
  -1   5  16    0.38    0.15
  -1   5  15   11.07    0.59
  -1   5  15   10.23    0.61
   1  -5 -15   10.37    0.60
  -1   5  15   10.99    0.60
   1  -5 -15   10.36    0.61
  -1   5  14    1.61    0.31
  -1   5  14    1.25    0.25
   1  -5 -14    1.37    0.26
  -1   5  14    1.34    0.27
   1  -5 -14    0.73    0.43
   1  -5 -14    1.44    0.27
   1  -5 -14    1.44    0.26
  -1   5  13    1.86    0.33
  -1   5  13    1.36    0.26
   1  -5 -13    1.74    0.29
  -1   5  13    1.97    0.32
   1  -5 -13    1.05    0.65
   1  -5 -13    1.37    0.29
   1  -5 -12    6.22    0.57
  -1   5  12    6.25    0.52
  -1   5  12    5.98    0.55
  -1   5  12    5.86    0.49
   1  -5 -12    6.26    0.51
   1  -5 -12    4.94    1.24
  -1   5  12    6.20    0.41
  -1   5  11    0.98    0.18
   1  -5 -11    1.23    0.28
  -1   5  11    0.90    0.25
  -1   5  11    1.00    0.23
   1  -5 -11    0.92    0.22
  -1   5  11    1.17    0.28
   1  -5 -11    0.65    0.54
   1  -5 -11    1.06    0.53
  -1   5  10    9.89    0.50
   1  -5 -10    9.72    0.68
  -1   5  10   10.45    0.69
  -1   5  10   10.47    0.67
  -1   5  10   10.35    0.62
  -1   5  10    7.55    1.29
   1  -5 -10   10.41    0.61
   1  -5 -10   10.21    1.71
   1  -5 -10   10.38    1.59
  -1   5   9   15.69    0.61
   1  -5  -9   17.16    0.85
  -1   5   9   17.29    0.84
  -1   5   9   14.67    0.65
  -1   5   9   16.98    0.82
  -1   5   9   16.36    0.73
  -1   5   9   18.04    1.91
   1  -5  -9   16.93    0.70
   1  -5  -9   15.50    2.12
  -1   5   9   15.32    0.65
   1  -5  -9   15.69    1.99
   1  -5  -8    1.52    0.27
  -1   5   8    1.66    0.25
  -1   5   8    1.47    0.25
   1  -5  -8    1.46    0.20
   1  -5  -8    1.86    0.79
   1  -5  -8    1.48    0.67
  -1   5   8    1.70    0.23
  -1   5   8    1.57    0.58
  -1   5   8    2.34    0.61
   1  -5  -7    4.42    0.39
   1  -5  -7    4.20    1.00
   1  -5  -7    4.08    0.97
  -1   5   7    2.09    0.61
  -1   5   7    5.07    0.92
   1  -5  -6    0.35    0.14
   1  -5  -6    0.18    0.38
   1  -5  -6   -0.27    0.36
  -1   5   6    0.37    0.30
  -1   5   6    0.34    0.24
   1  -5  -5   65.41    1.27
   1  -5  -5   66.26    3.50
   1  -5  -5   65.49    3.66
  -1   5   5   70.58    3.43
  -1   5   5   67.53    2.94
   1  -5  -4  118.71    1.56
  -1   5   4  116.85    4.40
   1  -5  -4  122.44    4.88
   1  -5  -4  120.96    4.47
   1  -5  -4  115.95    4.65
  -1   5   3   18.49    1.75
   1  -5  -3   18.16    1.89
   1  -5  -3   17.79    1.78
   1  -5  -3   17.50    1.60
  -1   5   2   17.32    1.72
   1  -5  -2   21.42    2.00
   1  -5  -2   21.39    1.88
  -1   5   1  301.04    4.84
  -1   5   1  316.19    6.53
  -1   5   1  296.17    5.35
   1  -5  -1  310.81    6.94
  -1   5   0  127.84    4.24
  -1   5   0  128.96    3.33
   1  -5   0  126.11    4.36
   1  -5   0  124.92    4.65
  -1   5   0  126.85    3.47
  -1   5   0  123.17    3.82
   1  -5   1    8.04    0.45
  -1   5  -1    6.71    1.00
  -1   5  -1    8.82    0.94
   1  -5   1    7.47    1.14
  -1   5  -1    8.80    1.08
  -1   5  -1    8.33    1.03
   1  -5   2   23.04    0.75
  -1   5  -2   23.58    1.62
  -1   5  -2   22.72    1.80
   1  -5   2   22.35    2.00
  -1   5  -2   22.83    1.85
   1  -5   3   54.57    1.16
  -1   5  -3   55.73    2.66
   1  -5   3   54.98    3.21
   1  -5   3   52.62    3.03
  -1   5  -3   53.52    2.98
   1  -5   3   52.46    2.31
   1  -5   4    9.62    0.52
  -1   5  -4   10.41    1.19
   1  -5   4    8.28    1.30
  -1   5  -4   10.62    1.39
   1  -5   4    8.38    1.04
   1  -5   5    3.27    0.33
   1  -5   5    2.14    0.69
  -1   5  -5    3.49    0.73
   1  -5   5    4.27    0.95
   1  -5   5    3.66    0.75
   1  -5   5    4.42    0.83
   1  -5   6    0.54    0.18
   1  -5   6    0.38    0.16
   1  -5   6    1.41    0.57
   1  -5   6    0.33    0.38
  -1   5  -6    0.17    0.32
   1  -5   6    0.29    0.38
   1  -5   6    1.20    0.49
   1  -5   7    1.71    0.65
   1  -5   7    1.40    0.25
   1  -5   7    2.11    0.77
   1  -5   7    2.31    0.68
  -1   5  -7    2.24    0.78
   1  -5   7    1.63    0.27
   1  -5   8    0.49    0.14
   1  -5   8    1.12    0.63
  -1   5  -8    0.49    0.16
   1  -5   8    0.68    0.21
  -1   5  -8    0.86    0.20
   1  -5   8    0.75    0.18
  -1   5  -8    1.02    0.22
   1  -5   8    1.07    0.25
  -1   5  -8    0.87    0.49
   1  -5   8    0.14    0.32
  -1   5  -9    5.24    0.44
   1  -5   9    4.86    0.43
   1  -5   9    4.75    1.18
  -1   5  -9    4.86    0.34
   1  -5   9    5.35    0.49
   1  -5   9    4.83    0.45
  -1   5  -9    4.69    0.45
  -1   5  -9    4.49    0.38
  -1   5  -9    4.87    0.45
   1  -5   9    4.72    0.45
  -1   5  -9    4.83    0.41
  -1   5  -9    4.33    1.11
   1  -5  10    0.57    0.19
  -1   5 -10    0.58    0.19
   1  -5  10    0.64    0.23
   1  -5  10    0.38    0.21
  -1   5 -10    0.53    0.20
  -1   5 -10    0.27    0.16
  -1   5 -10    0.50    0.18
  -1   5 -10    0.65    0.47
   1  -5  10   -0.38    0.45
   1  -5  11   -0.80    0.52
  -1   5 -11    0.21    0.18
   1  -5  11    0.02    0.17
  -1   5 -11   -0.13    0.16
   1  -5  11    0.05    0.15
  -1   5 -11    0.09    0.16
  -1   5 -11   -0.08    0.16
  -1   5 -11    0.01    0.37
   1  -5  11   -0.33    0.49
   1  -5  12    0.01    0.19
   1  -5  12    0.08    0.14
  -1   5 -12   -0.02    0.16
  -1   5 -12    0.06    0.15
  -1   5 -12    0.22    0.14
  -1   5 -12   -0.28    0.35
  -1   5 -12    0.26    0.19
   1  -5  13    2.00    0.34
   1  -5  13    2.11    0.34
  -1   5 -13    1.87    0.32
  -1   5 -13    1.91    0.31
  -1   5 -13    1.77    0.25
  -1   5 -13    1.21    0.58
  -1   5 -13    1.89    0.32
  -1   5 -14    1.66    0.28
  -1   5 -14    1.62    0.30
  -1   5 -14    2.32    0.76
   1  -5  14    1.80    0.30
  -1   5 -14    1.57    0.28
   1  -5  14    1.50    0.28
  -1   5 -15    4.08    0.39
   1  -5  15    3.69    0.39
  -1   5 -15    4.01    0.42
  -1   5 -16    1.57    0.22
  -1   5 -16    1.61    0.25
   1  -5  16    1.25    0.22
   1  -5  16    1.28    0.22
   1  -5  17    0.31    0.11
   1  -5  17    0.40    0.13
  -1   5 -17    0.31    0.12
   1  -5  18    0.40    0.08
  -1   5 -18    0.31    0.09
   1  -4 -19    1.50    0.14
  -1   4  18    0.56    0.11
   1  -4 -18    0.54    0.13
   1  -4 -18    0.74    0.16
  -1   4  18    0.55    0.13
  -1   4  17    0.19    0.15
  -1   4  17    0.21    0.12
   1  -4 -17    0.11    0.11
   1  -4 -17    0.11    0.13
  -1   4  17    0.14    0.12
  -1   4  16    0.05    0.17
  -1   4  16    0.11    0.14
  -1   4  16    0.08    0.13
   1  -4 -16    0.03    0.14
  -1   4  16    0.04    0.13
   1  -4 -16   -0.07    0.15
   1  -4 -15    0.78    0.23
  -1   4  15    0.73    0.25
  -1   4  15    0.73    0.20
   1  -4 -15    0.87    0.23
  -1   4  15    0.54    0.17
   1  -4 -15    0.67    0.41
  -1   4  15    0.49    0.14
   1  -4 -14    9.80    0.71
  -1   4  14    9.87    0.62
  -1   4  14    9.71    0.70
  -1   4  14    9.94    0.64
   1  -4 -14    8.59    0.63
   1  -4 -14    8.14    1.47
  -1   4  14    9.99    0.53
   1  -4 -13    2.74    0.40
  -1   4  13    2.60    0.34
  -1   4  13    2.62    0.39
  -1   4  13    2.58    0.35
   1  -4 -13    2.85    0.38
   1  -4 -13    2.96    0.90
   1  -4 -13    1.16    0.65
  -1   4  13    2.53    0.28
   1  -4 -12    0.08    0.20
  -1   4  12   -0.02    0.17
   1  -4 -12    0.16    0.14
  -1   4  12    0.04    0.16
   1  -4 -12    0.37    0.41
   1  -4 -12   -0.46    0.56
  -1   4  12    0.17    0.13
   1  -4 -11    0.23    0.20
  -1   4  11    0.36    0.19
  -1   4  11    1.37    0.62
   1  -4 -11    0.59    0.19
  -1   4  11    0.22    0.13
   1  -4 -11    0.52    0.52
   1  -4 -11   -0.08    0.49
  -1   4  11    1.13    0.19
  -1   4  10    3.30    0.29
  -1   4  10    1.70    0.66
   1  -4 -10    3.25    0.41
   1  -4 -10    3.03    0.94
   1  -4 -10    4.42    1.10
   1  -4 -10    1.36    0.51
  -1   4  10    3.37    0.37
  -1   4  10    3.30    0.33
  -1   4   9    9.39    1.44
  -1   4   9    8.53    1.07
   1  -4  -9   10.53    1.58
   1  -4  -9    9.60    1.53
   1  -4  -9   10.66    1.48
   1  -4  -9   10.45    0.64
  -1   4   8    0.86    0.40
  -1   4   8    0.42    0.30
  -1   4   8    0.11    0.20
   1  -4  -8    0.37    0.44
   1  -4  -8    1.01    0.48
   1  -4  -8    0.55    0.33
   1  -4  -8    0.55    0.18
  -1   4   7   78.72    3.69
  -1   4   7   79.82    3.45
  -1   4   7   79.26    3.02
   1  -4  -7   77.30    3.93
   1  -4  -7   78.07    3.83
   1  -4  -7   77.71    3.75
   1  -4  -7   76.01    1.49
  -1   4   6   16.55    1.54
  -1   4   6   16.63    1.56
   1  -4  -6   16.18    1.64
   1  -4  -6   15.58    1.67
   1  -4  -6   17.20    1.72
   1  -4  -6   16.23    0.65
  -1   4   5    7.97    1.05
  -1   4   5    8.09    1.04
   1  -4  -5    7.76    1.05
   1  -4  -5    7.63    1.08
   1  -4  -5    8.29    1.19
   1  -4  -5    7.85    0.42
  -1   4   4    0.86    0.25
  -1   4   4    0.92    0.39
   1  -4  -4    0.86    0.45
   1  -4  -4    0.49    0.31
   1  -4  -4    0.71    0.41
   1  -4  -4    1.40    0.49
   1  -4  -4    0.65    0.13
  -1   4   3   69.12    2.99
  -1   4   3   75.86    2.11
   1  -4  -3   74.57    2.92
   1  -4  -3   78.43    2.79
   1  -4  -3   74.79    3.33
   1  -4  -3   76.86    1.00
   1  -4  -2   12.22    1.32
  -1   4   2   11.64    0.81
  -1   4   2   10.29    0.78
   1  -4  -2   11.95    1.13
  -1   4   1   49.16    1.91
   1  -4  -1   50.90    2.60
  -1   4   1   49.91    1.73
  -1   4   1   52.49    2.38
   1  -4  -1   50.01    2.34
  -1   4   1   47.60    1.66
   1  -4  -1   48.39    2.07
  -1   4   0    9.90    0.96
  -1   4   0    8.49    0.99
  -1   4   0   10.43    0.84
   1  -4   0   10.43    1.06
  -1   4   0   10.27    0.87
   1  -4   1   55.80    1.71
  -1   4  -1   56.54    2.41
  -1   4  -1   56.66    2.10
   1  -4   1   55.89    2.67
   1  -4   1   59.00    2.48
  -1   4  -2   20.06    1.55
  -1   4  -2   20.47    1.35
   1  -4   2   20.50    1.66
  -1   4  -3    0.86    0.42
   1  -4   3    0.99    0.38
   1  -4   3    0.82    0.41
   1  -4   3    1.62    0.51
  -1   4  -4   57.35    2.96
   1  -4   4   59.85    2.86
   1  -4   5    0.03    0.22
  -1   4  -5    0.02    0.06
   1  -4   5    0.04    0.26
   1  -4   6    1.94    0.62
  -1   4  -6    3.10    0.26
   1  -4   6    3.36    0.30
   1  -4   6    3.37    0.31
   1  -4   6    3.71    0.77
   1  -4   6    3.01    0.78
   1  -4   6    2.94    0.64
   1  -4   7    1.86    0.26
   1  -4   7    1.69    0.70
   1  -4   7    1.45    0.59
   1  -4   7    0.99    0.54
  -1   4  -7    1.51    0.22
  -1   4  -7    1.82    0.19
   1  -4   7    1.84    0.25
   1  -4   8    0.09    0.12
   1  -4   8    0.14    0.45
   1  -4   8    0.54    0.40
  -1   4  -8    0.12    0.09
   1  -4   8    0.17    0.13
   1  -4   9    2.78    0.35
  -1   4  -9    2.80    0.29
   1  -4   9    2.86    0.33
   1  -4   9    2.68    0.85
   1  -4  10    5.07    1.15
   1  -4  10    5.67    0.50
  -1   4 -10    6.23    0.47
   1  -4  10    5.32    0.46
  -1   4 -10    5.95    0.48
  -1   4 -10    6.20    0.47
  -1   4 -10    5.12    0.37
  -1   4 -10    6.42    1.26
  -1   4 -10    5.87    0.48
   1  -4  11   13.58    1.99
   1  -4  11   14.08    0.80
  -1   4 -11   14.13    0.78
   1  -4  11   13.61    0.77
   1  -4  11   13.94    0.75
  -1   4 -11   14.00    0.75
  -1   4 -11   13.73    0.61
  -1   4 -11   13.15    1.80
  -1   4 -11   14.38    0.77
   1  -4  12    2.63    0.83
   1  -4  12    2.50    0.87
   1  -4  12    3.75    0.43
   1  -4  12    4.23    0.44
  -1   4 -12    3.89    0.45
  -1   4 -12    3.73    0.41
  -1   4 -12    4.27    0.35
  -1   4 -12    3.29    0.95
  -1   4 -12    4.26    0.45
   1  -4  13    0.66    0.23
   1  -4  13    0.62    0.23
  -1   4 -13    0.50    0.22
  -1   4 -13    0.58    0.21
  -1   4 -13    0.68    0.18
  -1   4 -13    0.37    0.22
   1  -4  14    0.83    0.25
  -1   4 -14    0.57    0.23
   1  -4  14    0.73    0.23
  -1   4 -14    0.59    0.19
  -1   4 -14    0.85    0.19
  -1   4 -14    0.80    0.47
  -1   4 -14    0.89    0.25
  -1   4 -15    0.03    0.12
  -1   4 -15    0.07    0.13
  -1   4 -15    0.00    0.16
  -1   4 -15   -0.03    0.16
   1  -4  15   -0.01    0.16
  -1   4 -16    0.13    0.11
  -1   4 -16    0.02    0.10
  -1   4 -16    0.06    0.15
   1  -4  16    0.02    0.16
   1  -4  16    0.03    0.12
  -1   4 -17   -0.07    0.12
  -1   4 -17    0.30    0.10
   1  -4  17    0.00    0.12
   1  -4  17    0.04    0.13
  -1   4 -18    0.29    0.12
   1  -4  18    0.29    0.11
   1  -4  18    0.36    0.11
  -1   4 -19    0.03    0.06
  -1   4 -19    0.13    0.06
  -1   3  19    0.84    0.12
   1  -3 -19    1.03    0.16
  -1   3  18    0.19    0.13
  -1   3  18    0.06    0.06
   1  -3 -18    0.30    0.13
  -1   3  18    0.09    0.11
   1  -3 -18    0.11    0.12
  -1   3  17    0.02    0.15
  -1   3  17   -0.17    0.11
   1  -3 -17   -0.04    0.09
   1  -3 -17    0.09    0.14
   1  -3 -17    0.07    0.10
  -1   3  17    0.09    0.14
   1  -3 -16    2.51    0.36
   1  -3 -16    2.71    0.31
  -1   3  16    2.65    0.36
   1  -3 -16    3.01    0.38
  -1   3  16    2.46    0.26
   1  -3 -15    3.25    0.42
   1  -3 -15    3.76    0.45
   1  -3 -15    2.95    0.33
  -1   3  15    3.59    0.35
  -1   3  15    3.87    0.45
   1  -3 -15    3.14    1.01
   1  -3 -15    4.07    1.13
  -1   3  15    3.61    0.34
   1  -3 -14    0.46    0.21
  -1   3  14    0.81    0.26
   1  -3 -14    0.49    0.16
  -1   3  14    0.56    0.14
  -1   3  14    0.61    0.18
   1  -3 -13    2.58    0.41
  -1   3  13    2.40    0.36
  -1   3  13    2.15    0.76
  -1   3  13    2.15    0.65
  -1   3  13    2.57    0.31
   1  -3 -13    2.73    0.30
   1  -3 -13    4.67    1.16
   1  -3 -13    3.02    0.93
  -1   3  13    2.88    0.31
   1  -3 -12    3.33    0.44
  -1   3  12    2.92    0.33
  -1   3  12    2.99    0.39
  -1   3  12    3.76    0.86
  -1   3  12    4.31    1.09
   1  -3 -12    3.65    0.33
   1  -3 -12    3.28    0.35
   1  -3 -12    2.75    0.88
   1  -3 -12    2.90    1.00
  -1   3  12    3.26    0.32
  -1   3  12    3.17    0.32
  -1   3  11    8.39    0.47
  -1   3  11    7.77    0.44
  -1   3  11    8.27    1.28
  -1   3  11    9.19    1.53
  -1   3  11    8.61    0.58
  -1   3  11    8.80    0.52
   1  -3 -11    8.95    0.54
   1  -3 -11    9.15    0.65
   1  -3 -11    7.45    1.38
   1  -3 -11    9.03    1.28
   1  -3 -10    2.20    0.26
   1  -3 -10    2.10    0.59
   1  -3 -10    2.61    0.85
  -1   3  10    1.50    0.48
  -1   3  10    3.21    0.90
  -1   3  10    1.65    0.54
   1  -3  -9   13.84    0.56
   1  -3  -9   14.12    1.60
   1  -3  -9   14.40    1.76
  -1   3   9   13.31    1.41
  -1   3   9   13.95    1.73
  -1   3   9   14.36    1.53
   1  -3  -8   24.75    0.66
   1  -3  -8   24.90    2.07
   1  -3  -8   23.06    2.11
  -1   3   8   24.78    2.16
  -1   3   8   23.82    1.77
  -1   3   8   24.82    1.81
  -1   3   8   26.02    1.94
   1  -3  -7    3.18    0.22
   1  -3  -7    3.23    0.75
  -1   3   7    4.48    0.80
  -1   3   7    2.74    0.66
  -1   3   7    4.26    0.71
   1  -3  -7    3.06    0.73
   1  -3  -6    5.33    0.90
  -1   3   6    6.23    0.72
  -1   3   6    4.89    0.80
  -1   3   6    6.55    0.96
  -1   3   6    6.65    0.85
   1  -3  -6    6.39    1.00
   1  -3  -5    8.02    1.00
  -1   3   5    8.66    0.89
  -1   3   5    8.32    0.97
  -1   3   5    8.64    1.01
  -1   3   5    8.57    0.79
   1  -3  -5    9.07    1.11
   1  -3  -4    0.44    0.28
  -1   3   4    1.64    0.33
  -1   3   4    1.14    0.31
  -1   3   4    1.28    0.42
   1  -3  -4    1.46    0.49
   1  -3  -3   17.70    1.25
   1  -3  -3   16.99    1.19
  -1   3   3   17.18    1.29
  -1   3   3   18.74    0.92
   1  -3  -3   16.54    1.38
  -1   3   3   17.85    0.56
   1  -3  -2    0.36    0.19
   1  -3  -2    0.32    0.27
  -1   3   2    0.42    0.16
  -1   3   2    0.18    0.25
   1  -3  -2    0.42    0.23
  -1   3   2    0.44    0.15
   1  -3  -2    0.46    0.30
   1  -3  -1   37.69    1.49
   1  -3  -1   36.22    1.33
  -1   3   1   39.17    1.76
  -1   3   1   37.16    1.22
  -1   3   1   36.33    1.33
   1  -3  -1   40.30    1.95
   1  -3   0    1.95    0.41
  -1   3   0    1.96    0.31
  -1   3   0    1.68    0.39
  -1   3   0    1.89    0.38
   1  -3   0    1.40    0.43
   1  -3   1   94.48    2.91
   1  -3   1  102.00    2.60
  -1   3  -1   98.55    2.29
   1  -3   1   96.08    2.46
  -1   3  -1   99.50    2.72
   1  -3   2  172.93    3.97
   1  -3   2  179.73    3.69
  -1   3  -2  169.21    3.86
   1  -3   3   18.85    1.39
   1  -3   3   17.56    1.33
   1  -3   3   17.69    1.29
  -1   3  -3   17.82    1.38
  -1   3  -3   17.44    0.69
   1  -3   4   17.78    1.42
   1  -3   4   16.45    1.38
  -1   3  -4   17.45    0.84
  -1   3  -4   18.96    1.52
   1  -3   4   16.95    1.25
   1  -3   5   24.06    1.80
   1  -3   5   20.96    0.63
   1  -3   5   19.38    1.59
   1  -3   5   20.60    1.56
   1  -3   5   21.48    1.43
  -1   3  -5   21.59    1.12
   1  -3   6    6.47    1.04
   1  -3   6    7.03    0.75
  -1   3  -6    7.64    0.38
   1  -3   6    6.68    0.39
   1  -3   6    5.54    0.88
   1  -3   6    7.60    1.08
   1  -3   6    7.16    0.87
  -1   3  -6    6.62    0.71
   1  -3   7   47.27    2.93
   1  -3   7   46.37    2.10
  -1   3  -7   46.37    1.04
  -1   3  -7   45.03    0.83
   1  -3   7   46.67    1.10
   1  -3   7   47.38    2.60
  -1   3  -7   45.68    2.06
   1  -3   8    2.67    0.78
   1  -3   8    2.79    0.56
  -1   3  -8    2.90    0.27
   1  -3   8    2.54    0.27
  -1   3  -8    2.81    0.29
  -1   3  -8    3.05    0.25
   1  -3   8    2.88    0.31
  -1   3  -8    2.98    0.73
   1  -3   8    2.78    0.58
  -1   3  -8    1.78    0.43
   1  -3   9   29.22    2.58
   1  -3   9   27.40    1.89
  -1   3  -9   27.14    0.82
  -1   3  -9   25.89    0.88
   1  -3   9   28.81    0.98
  -1   3  -9   28.22    2.32
  -1   3  -9   26.41    1.83
   1  -3  10    3.49    0.39
  -1   3 -10    3.21    0.35
  -1   3 -10    3.07    0.32
  -1   3 -10    2.35    0.72
   1  -3  10    4.25    1.03
   1  -3  11    1.29    0.27
   1  -3  11    1.83    0.28
  -1   3 -11    1.50    0.27
   1  -3  11    1.45    0.27
  -1   3 -11    1.40    0.24
  -1   3 -11    1.47    0.27
  -1   3 -11    1.39    0.25
  -1   3 -11    1.17    0.53
   1  -3  11    1.40    0.64
  -1   3 -11    1.26    0.24
  -1   3 -12    5.06    0.47
   1  -3  12    4.25    0.42
   1  -3  12    4.95    0.49
  -1   3 -12    4.92    0.48
  -1   3 -12    4.58    0.42
  -1   3 -12    5.23    0.46
  -1   3 -12    5.89    1.18
   1  -3  12    5.36    1.24
  -1   3 -13    0.06    0.16
   1  -3  13   -0.09    0.16
   1  -3  13    0.28    0.22
  -1   3 -13    0.23    0.16
  -1   3 -13    0.39    0.35
  -1   3 -13    0.12    0.16
   1  -3  13   -0.05    0.59
   1  -3  14    0.81    0.25
   1  -3  14    0.75    0.24
  -1   3 -14    0.54    0.21
  -1   3 -14    0.66    0.21
  -1   3 -14    0.84    0.23
  -1   3 -14    1.33    0.50
  -1   3 -14    1.13    0.27
  -1   3 -15    2.15    0.31
  -1   3 -15    2.63    0.31
  -1   3 -15    3.02    0.39
  -1   3 -15    2.97    0.41
   1  -3  15    2.93    0.37
  -1   3 -16    3.46    0.37
  -1   3 -16    3.59    0.34
  -1   3 -16    4.33    0.44
   1  -3  16    4.31    0.42
   1  -3  16    3.74    0.43
  -1   3 -17    0.20    0.14
   1  -3  17    0.10    0.14
   1  -3  17    0.01    0.13
  -1   3 -17   -0.04    0.15
  -1   3 -18    0.04    0.10
   1  -3  18   -0.02    0.10
   1  -3  18   -0.05    0.11
  -1   3 -18   -0.03    0.10
  -1   3 -19   -0.01    0.08
  -1   3 -19    0.15    0.08
   1  -3  19    0.05    0.08
   1  -2 -19    0.00    0.09
  -1   2  19    0.07    0.09
   1  -2 -19    0.02    0.10
  -1   2  19   -0.01    0.08
   1  -2 -18    0.27    0.12
   1  -2 -18    0.10    0.14
  -1   2  18    0.25    0.09
  -1   2  18    0.22    0.13
   1  -2 -17    3.08    0.34
  -1   2  17    2.82    0.36
  -1   2  17    2.66    0.25
   1  -2 -17    2.90    0.33
   1  -2 -17    2.64    0.34
   1  -2 -17    2.49    0.26
  -1   2  17    2.59    0.26
  -1   2  16   17.58    0.73
  -1   2  16   17.62    0.88
   1  -2 -16   17.42    0.86
   1  -2 -16   17.80    0.83
   1  -2 -16   17.49    1.84
   1  -2 -16   17.86    0.73
  -1   2  15   17.11    0.76
  -1   2  15   17.20    0.89
   1  -2 -15   17.56    0.92
   1  -2 -15   16.22    0.81
   1  -2 -15   16.18    2.07
   1  -2 -15   15.01    1.95
   1  -2 -15   16.89    0.74
  -1   2  14   17.89    0.78
   1  -2 -14   18.90    0.97
  -1   2  14   18.85    0.94
   1  -2 -14   18.51    0.87
   1  -2 -14   19.44    0.92
   1  -2 -14   16.87    2.18
   1  -2 -14   21.27    2.42
   1  -2 -14   19.17    0.78
  -1   2  13    3.93    0.36
  -1   2  13    3.33    0.93
  -1   2  13    5.51    1.23
   1  -2 -13    4.15    0.47
  -1   2  13    3.71    0.44
  -1   2  13    3.61    0.39
   1  -2 -13    3.92    0.43
   1  -2 -13    3.78    1.11
   1  -2 -13    4.00    0.33
  -1   2  12    2.25    0.26
  -1   2  12    2.67    0.36
   1  -2 -12    2.76    0.31
   1  -2 -12    2.77    0.35
  -1   2  12    3.12    0.91
  -1   2  12    3.03    0.79
   1  -2 -12    1.55    0.63
  -1   2  12    2.39    0.30
   1  -2 -11   16.73    0.68
   1  -2 -11   16.68    0.75
   1  -2 -11   16.19    1.99
   1  -2 -11   16.90    2.06
  -1   2  11   18.57    2.03
  -1   2  11   19.37    2.18
  -1   2  11   15.32    1.70
   1  -2 -10   20.55    0.78
   1  -2 -10   20.87    0.67
   1  -2 -10   19.00    2.03
   1  -2 -10   20.83    2.17
  -1   2  10   19.18    1.85
  -1   2  10   17.54    1.89
  -1   2  10   21.06    2.21
  -1   2   9    2.32    0.66
  -1   2   9    2.39    0.63
  -1   2   9    1.27    0.54
   1  -2  -9    1.85    0.24
   1  -2  -9    1.77    0.19
   1  -2  -9    1.92    0.19
   1  -2  -9    1.71    0.65
   1  -2  -9    1.23    0.56
   1  -2  -8    4.68    0.32
  -1   2   8    5.01    0.69
   1  -2  -8    4.76    0.92
   1  -2  -8    4.73    0.95
  -1   2   8    4.89    0.95
  -1   2   8    4.96    0.86
   1  -2  -7   10.51    0.41
   1  -2  -7   10.33    1.25
  -1   2   7   10.31    1.26
  -1   2   7    9.82    1.06
  -1   2   7   10.04    0.90
   1  -2  -7    9.12    1.17
   1  -2  -6    0.77    0.35
   1  -2  -6   -0.29    0.21
  -1   2   6    0.44    0.34
  -1   2   6    0.47    0.29
  -1   2   6    0.13    0.20
  -1   2   6   -0.01    0.18
   1  -2  -6    0.10    0.26
  -1   2   6    0.14    0.15
   1  -2  -5    0.25    0.30
   1  -2  -5    0.33    0.18
  -1   2   5   -0.19    0.23
  -1   2   5    0.39    0.26
  -1   2   5   -0.03    0.14
  -1   2   5   -0.04    0.15
  -1   2   5    0.09    0.11
   1  -2  -5    0.38    0.29
   1  -2  -5    0.33    0.25
   1  -2  -4   20.98    1.33
  -1   2   4   21.83    1.28
  -1   2   4   21.10    1.30
  -1   2   4   20.27    1.02
  -1   2   4   23.42    1.42
  -1   2   4   20.69    0.75
   1  -2  -4   21.75    1.30
   1  -2  -4   20.95    0.58
   1  -2  -4   21.52    1.44
   1  -2  -3    7.72    0.73
  -1   2   3    8.55    0.72
  -1   2   3    6.93    0.51
  -1   2   3    7.04    0.70
  -1   2   3    6.83    0.71
  -1   2   3    6.58    0.26
   1  -2  -3    7.11    0.66
   1  -2  -3    6.91    0.76
   1  -2  -3    7.31    0.55
   1  -2  -2    0.95    0.26
  -1   2   2    0.86    0.16
  -1   2   2    1.06    0.34
   1  -2  -2    0.91    0.22
   1  -2  -2    0.82    0.27
   1  -2  -2    0.95    0.18
   1  -2  -1  220.85    2.74
  -1   2   1  215.84    2.04
  -1   2   1  214.93    3.48
  -1   2   1  223.80    2.43
   1  -2  -1  220.71    3.06
  -1   2   0   21.85    0.72
  -1   2   0   22.45    0.94
   1  -2   0   21.44    0.77
   1  -2   1  312.97    3.63
   1  -2   1  322.40    4.31
  -1   2  -1  317.02    4.01
   1  -2   2   11.80    0.83
  -1   2  -2   12.54    0.92
  -1   2  -2   12.60    0.41
   1  -2   3    0.83    0.19
   1  -2   3    0.97    0.30
   1  -2   3    0.48    0.29
  -1   2  -3    1.07    0.20
   1  -2   4   38.37    1.77
   1  -2   4   36.50    1.30
   1  -2   4   37.24    1.75
  -1   2  -4   35.03    1.27
   1  -2   4   34.23    1.56
   1  -2   5   63.96    2.52
   1  -2   5   61.92    2.42
   1  -2   5   63.70    2.57
   1  -2   5   61.01    1.99
   1  -2   5   59.11    2.18
  -1   2  -5   63.54    1.99
   1  -2   6   43.39    1.91
   1  -2   6   40.22    2.25
   1  -2   6   40.45    0.84
   1  -2   6   37.95    2.07
  -1   2  -6   40.70    1.81
   1  -2   7    2.78    0.58
   1  -2   7    1.70    0.54
  -1   2  -7    2.10    0.19
  -1   2  -7    1.95    0.21
   1  -2   7    2.11    0.23
   1  -2   7    1.68    0.51
   1  -2   7    2.52    0.49
  -1   2  -7    1.99    0.37
  -1   2  -7    2.16    0.51
   1  -2   8   51.16    2.98
   1  -2   8   48.11    2.45
  -1   2  -8   50.13    1.11
  -1   2  -8   50.97    1.04
  -1   2  -8   51.13    1.03
   1  -2   8   51.74    1.14
  -1   2  -8   48.19    2.54
   1  -2   8   50.77    2.20
  -1   2  -8   46.59    2.40
   1  -2   9   18.72    1.94
   1  -2   9   19.17    2.04
   1  -2   9   18.59    1.65
  -1   2  -9   19.57    0.74
  -1   2  -9   19.68    0.72
   1  -2   9   19.83    0.76
  -1   2  -9   18.18    1.65
   1  -2   9   17.81    1.38
  -1   2  -9   19.30    1.67
   1  -2  10  129.65    5.54
   1  -2  10  134.15    5.47
   1  -2  10  133.43    4.72
  -1   2 -10  126.63    2.02
  -1   2 -10  131.93    2.00
   1  -2  10  133.42    2.14
  -1   2 -10  126.81    4.55
  -1   2 -10  127.95    4.56
  -1   2 -11    9.46    1.28
  -1   2 -11    9.71    0.61
  -1   2 -11   10.12    0.61
  -1   2 -11    9.84    1.37
   1  -2  11   11.58    1.75
   1  -2  11   10.78    1.61
   1  -2  11   10.16    1.34
  -1   2 -12   12.61    0.68
   1  -2  12   11.49    1.46
   1  -2  12   13.88    1.97
   1  -2  12   12.18    0.55
  -1   2 -12   12.41    0.70
   1  -2  12   12.73    0.71
   1  -2  12   12.83    0.66
  -1   2 -12   12.48    0.60
  -1   2 -12   12.92    0.74
  -1   2 -12   12.36    0.71
  -1   2 -12   11.18    1.41
  -1   2 -12   12.83    1.55
   1  -2  13    1.38    0.22
  -1   2 -13    1.76    0.30
   1  -2  13    1.62    0.31
   1  -2  13    1.97    0.32
  -1   2 -13    1.28    0.21
  -1   2 -13    1.82    0.32
  -1   2 -13    1.06    0.45
  -1   2 -13    1.68    0.28
   1  -2  13    2.71    0.94
   1  -2  13    2.09    0.62
  -1   2 -14    5.04    0.48
  -1   2 -14    4.32    0.39
  -1   2 -14    4.58    0.46
  -1   2 -14    4.77    0.48
   1  -2  14    4.22    0.43
  -1   2 -15    8.29    0.62
  -1   2 -15    8.87    0.54
   1  -2  15    8.32    0.62
  -1   2 -15    9.05    0.66
   1  -2  15    8.92    0.67
  -1   2 -15    8.79    0.63
  -1   2 -16    1.90    0.31
  -1   2 -16    2.29    0.33
   1  -2  16    1.95    0.33
   1  -2  16    2.28    0.33
  -1   2 -17   -0.08    0.14
  -1   2 -17    0.03    0.14
   1  -2  17   -0.03    0.14
   1  -2  17    0.12    0.17
  -1   2 -18    0.45    0.15
  -1   2 -18    0.47    0.16
   1  -2  18    0.43    0.13
   1  -2  18    0.27    0.16
  -1   2 -19    0.22    0.11
  -1   2 -19    0.24    0.12
   1  -2  19    0.21    0.12
  -1   2 -19    0.16    0.09
  -1   2 -20    0.06    0.07
   1  -2  20    0.05    0.06
  -1   1  20    0.04    0.05
   1  -1 -20    0.03    0.05
   1  -1 -19    0.13    0.11
   1  -1 -19    0.06    0.09
  -1   1  19    0.11    0.06
  -1   1  19    0.18    0.10
   1  -1 -18    0.72    0.20
   1  -1 -18    0.57    0.17
   1  -1 -18    0.56    0.14
  -1   1  18    0.41    0.13
  -1   1  18    0.60    0.18
  -1   1  17    0.97    0.23
   1  -1 -17    1.12    0.22
   1  -1 -17    0.90    0.23
   1  -1 -17    1.08    0.21
  -1   1  17    1.00    0.19
  -1   1  16    5.78    0.44
  -1   1  16    6.20    0.54
   1  -1 -16    5.61    0.49
   1  -1 -16    6.23    0.54
   1  -1 -16    7.64    1.18
   1  -1 -16    5.98    0.46
   1  -1 -15    1.29    0.29
  -1   1  15    1.50    0.31
   1  -1 -15    1.24    0.28
   1  -1 -15    0.53    0.38
  -1   1  15    1.14    0.23
  -1   1  14    0.19    0.14
  -1   1  14    0.17    0.17
   1  -1 -14   -0.11    0.19
  -1   1  14    0.08    0.15
   1  -1 -13    2.99    0.96
  -1   1  13    3.07    0.39
  -1   1  13    3.09    0.39
  -1   1  13    3.29    0.38
   1  -1 -13    2.93    0.39
   1  -1 -13    3.23    0.37
   1  -1 -13    4.09    1.01
  -1   1  13    2.04    0.77
  -1   1  13    2.59    0.74
  -1   1  13    1.15    0.69
   1  -1 -12    0.20    0.21
  -1   1  12    0.11    0.12
  -1   1  12   -0.17    0.15
   1  -1 -12    0.05    0.11
   1  -1 -12    0.05    0.13
  -1   1  12   -0.69    0.42
  -1   1  12    0.41    0.38
   1  -1 -12   -0.27    0.38
  -1   1  12    0.10    0.13
  -1   1  11   35.68    2.59
  -1   1  11   34.91    2.72
  -1   1  11   37.43    3.02
   1  -1 -11   34.34    1.04
   1  -1 -11   34.76    1.12
   1  -1 -11   33.48    1.01
   1  -1 -11   35.39    2.85
  -1   1  11   33.59    2.49
   1  -1 -11   35.58    2.91
  -1   1  10    6.18    1.23
  -1   1  10    5.77    1.02
   1  -1 -10    5.89    0.41
   1  -1 -10    6.10    0.38
   1  -1 -10    5.85    0.44
   1  -1 -10    5.67    0.39
   1  -1 -10    5.05    1.07
   1  -1 -10    4.51    1.01
  -1   1  10    4.65    0.93
   1  -1  -9   30.32    0.80
   1  -1  -9   30.15    0.76
   1  -1  -9   29.92    0.81
   1  -1  -9   29.12    2.31
  -1   1   9   29.84    2.21
  -1   1   9   31.19    2.48
  -1   1   8   30.01    2.05
  -1   1   8   30.61    2.28
   1  -1  -8   28.44    0.65
   1  -1  -8   28.54    1.95
   1  -1  -8   29.13    2.19
   1  -1  -8   28.95    0.71
   1  -1  -7  144.58    4.51
   1  -1  -7  138.41    4.36
  -1   1   7  146.39    4.10
  -1   1   7  135.74    4.46
   1  -1  -7  143.64    3.92
   1  -1  -6    0.15    0.32
   1  -1  -6    0.32    0.28
  -1   1   6    0.48    0.33
  -1   1   6    0.45    0.27
   1  -1  -6    0.49    0.27
   1  -1  -5    4.56    0.70
   1  -1  -5    6.42    0.83
  -1   1   5    6.26    0.83
  -1   1   5    4.70    0.63
  -1   1   5    5.60    0.66
   1  -1  -5    5.65    0.63
  -1   1   4  243.76    4.37
  -1   1   4  247.26    3.65
  -1   1   4  254.81    4.06
   1  -1  -4  255.58    4.00
   1  -1  -4  249.45    4.24
   1  -1  -4  257.85    2.68
  -1   1   3   68.16    1.95
  -1   1   3   66.07    1.57
  -1   1   3   64.05    1.67
  -1   1   3   62.86    1.93
  -1   1   3   61.67    1.90
   1  -1  -3   62.77    1.72
  -1   1   3   63.55    1.54
   1  -1  -3   64.55    1.87
  -1   1   2   94.95    2.03
  -1   1   2   93.64    1.95
  -1   1   2   92.28    1.94
  -1   1   2   92.36    1.46
   1  -1  -2   95.59    1.90
  -1   1   1  150.79    1.95
  -1   1   1  147.82    2.33
   1  -1  -1  144.57    1.82
  -1   1   1  147.63    1.55
   1  -1   0  144.29    1.19
  -1   1   0  149.33    1.18
   1  -1   0  143.73    2.21
  -1   1  -1   42.89    1.16
   1  -1   1   41.16    0.92
   1  -1   1   41.40    1.11
  -1   1  -2  169.22    1.72
   1  -1   2  166.86    2.45
   1  -1   2  165.25    2.47
   1  -1   3   94.74    2.24
   1  -1   3   94.78    1.81
  -1   1  -3   94.87    1.75
   1  -1   3   94.98    2.22
  -1   1  -4   54.41    1.62
   1  -1   4   50.78    1.61
   1  -1   4   54.75    1.97
  -1   1  -5  134.59    2.95
   1  -1   5  137.78    3.55
   1  -1   5  139.25    3.34
  -1   1  -5  133.37    2.31
  -1   1  -6   26.80    1.52
   1  -1   6   25.12    1.34
  -1   1  -6   27.41    1.26
  -1   1  -6   28.43    1.48
   1  -1   6   26.78    1.57
   1  -1   6   28.16    1.79
   1  -1   7   20.49    1.70
   1  -1   7   17.37    1.41
  -1   1  -7   20.67    0.60
  -1   1  -7   20.84    0.59
   1  -1   7   20.42    0.62
  -1   1  -7   20.19    1.23
  -1   1  -7   18.39    1.31
   1  -1   7   21.73    1.35
  -1   1  -7   19.42    1.45
   1  -1   8   21.73    1.89
   1  -1   8   21.93    1.74
  -1   1  -8   23.81    0.72
   1  -1   8   22.58    0.72
  -1   1  -8   22.64    1.53
  -1   1  -8   21.55    1.41
   1  -1   8   22.02    1.46
  -1   1  -8   21.52    1.66
  -1   1  -9    4.59    0.85
  -1   1  -9    4.66    0.74
  -1   1  -9    4.60    0.74
   1  -1   9    4.71    0.90
   1  -1   9    5.09    1.03
  -1   1  -9    5.85    0.39
  -1   1  -9    4.92    0.37
  -1   1 -10   11.13    1.40
  -1   1 -10   10.89    1.17
  -1   1 -10   11.01    1.18
   1  -1  10    9.67    1.37
   1  -1  10   10.75    1.51
  -1   1 -10   10.21    0.57
  -1   1 -10   10.63    0.58
  -1   1 -11    3.86    0.88
  -1   1 -11    3.57    0.37
  -1   1 -11    3.43    0.36
  -1   1 -11    3.92    0.79
  -1   1 -11    3.04    0.62
   1  -1  11    4.59    1.02
   1  -1  11    2.68    0.79
   1  -1  12    0.59    0.19
  -1   1 -12    0.64    0.17
   1  -1  12    0.40    0.14
  -1   1 -12    0.45    0.19
  -1   1 -12    0.62    0.16
   1  -1  12    0.21    0.33
   1  -1  12    0.66    0.43
  -1   1 -12    0.26    0.31
   1  -1  13    0.27    0.14
  -1   1 -13    0.18    0.15
  -1   1 -13    0.39    0.14
  -1   1 -13    0.08    0.13
   1  -1  13   -0.12    0.13
   1  -1  13    0.02    0.09
   1  -1  13    0.35    0.32
  -1   1 -13    0.07    0.18
   1  -1  13    0.32    0.36
  -1   1 -14    9.76    0.68
   1  -1  14   10.60    1.70
   1  -1  14    9.12    1.43
   1  -1  14    8.97    1.57
  -1   1 -14    9.25    0.60
   1  -1  14    8.53    0.54
  -1   1 -14    8.75    0.61
   1  -1  14    8.96    0.66
   1  -1  14    8.94    0.61
  -1   1 -15    6.20    0.56
  -1   1 -15    6.00    0.50
   1  -1  15    6.04    0.52
   1  -1  15    6.21    0.46
  -1   1 -15    6.76    0.55
   1  -1  15    5.74    0.55
  -1   1 -16    2.83    0.35
  -1   1 -16    2.80    0.39
  -1   1 -16    2.58    0.34
   1  -1  16    2.68    0.35
   1  -1  16    2.47    0.39
  -1   1 -17    2.31    0.35
  -1   1 -17    2.48    0.30
  -1   1 -17    1.93    0.28
  -1   1 -17    1.90    0.76
   1  -1  17    2.36    0.32
   1  -1  17    2.55    0.37
   1  -1  18    8.73    0.57
  -1   1 -18    8.22    0.43
  -1   1 -18    8.55    0.56
  -1   1 -18    8.10    0.43
  -1   1 -18    8.51    0.47
   1  -1  18    7.20    0.36
  -1   1 -18    8.62    0.56
  -1   1 -19    0.24    0.12
  -1   1 -19    0.17    0.13
  -1   1 -19   -0.16    0.07
   1  -1  19    0.14    0.10
   1  -1  20    5.79    0.31
  -1   1 -20    6.17    0.31
   1   0 -20    0.70    0.10
  -1   0  20    0.28    0.08
   1   0 -19   -0.04    0.08
   1   0 -19   -0.07    0.11
  -1   0  19   -0.03    0.09
  -1   0  19    0.05    0.07
   1   0 -19   -0.05    0.06
   1   0 -18    0.18    0.12
   1   0 -18    0.37    0.15
  -1   0  18    0.19    0.11
  -1   0  18    0.16    0.12
   1   0 -18    0.19    0.12
   1   0 -17    0.02    0.10
   1   0 -17    0.15    0.17
  -1   0  17    0.07    0.16
  -1   0  17    0.06    0.12
   1   0 -17    0.13    0.10
  -1   0  16    5.39    0.50
   1   0 -16    4.89    0.40
   1   0 -16    5.30    0.51
   1   0 -16    5.27    0.45
  -1   0  16    5.05    0.44
   1   0 -15    3.31    0.35
  -1   0  15    3.25    0.40
  -1   0  15    3.65    0.43
  -1   0  15    3.25    0.38
   1   0 -15    2.92    0.40
   1   0 -15    2.04    0.71
   1   0 -15    2.68    0.36
   1   0 -14    0.40    0.18
   1   0 -14    0.32    0.21
  -1   0  14    0.47    0.18
   1   0 -14    0.33    0.37
   1   0 -14    0.46    0.15
  -1   0  14    0.27    0.19
  -1   0  14    0.30    0.19
  -1   0  13    0.27    0.48
  -1   0  13    1.44    0.70
  -1   0  13    0.36    0.19
  -1   0  13    0.10    0.14
  -1   0  13    0.15    0.14
   1   0 -13    0.28    0.13
  -1   0  13    0.15    0.15
   1   0 -13    0.38    0.17
   1   0 -13    0.34    0.16
   1   0 -13    0.41    0.45
   1   0 -13    0.52    0.40
  -1   0  13   -0.41    0.56
  -1   0  12    7.59    1.28
  -1   0  12    7.59    1.42
  -1   0  12    7.29    0.50
   1   0 -12    7.62    0.56
  -1   0  12    7.67    0.52
  -1   0  12    7.68    0.54
  -1   0  12    7.73    0.52
   1   0 -12    7.35    0.45
   1   0 -12    8.12    0.60
   1   0 -12    7.48    0.55
  -1   0  12    7.29    1.35
   1   0 -12    6.74    1.33
   1   0 -12    8.10    1.39
  -1   0  12    7.56    0.50
   1   0 -11    0.07    0.12
   1   0 -11   -0.11    0.13
   1   0 -11    0.18    0.14
  -1   0  11    0.29    0.32
  -1   0  11    0.71    0.46
  -1   0  11    0.19    0.21
   1   0 -11    0.03    0.11
   1   0 -11    0.31    0.40
  -1   0  11    0.66    0.49
   1   0 -10   64.11    1.31
   1   0 -10   64.18    1.39
  -1   0  10   66.09    3.79
  -1   0  10   66.23    3.60
  -1   0  10   70.44    3.65
   1   0 -10   66.40    1.41
   1   0 -10   65.11    3.69
   1   0  -9   18.61    0.69
   1   0  -9   18.82    0.69
   1   0  -9   18.01    0.65
  -1   0   9   19.18    1.82
  -1   0   9   19.11    1.82
  -1   0   9   18.72    1.90
   1   0  -9   18.67    1.81
   1   0  -9   18.48    1.86
   1   0  -8   38.24    0.91
   1   0  -8   37.94    0.85
   1   0  -8   38.52    2.35
   1   0  -8   37.12    2.43
   1   0  -8   40.66    2.44
  -1   0   8   37.52    2.33
  -1   0   8   37.76    2.53
  -1   0   8   37.46    2.36
   1   0  -7   15.96    0.52
   1   0  -7   14.66    1.34
   1   0  -7   15.78    1.44
   1   0  -7   15.93    1.50
  -1   0   7   17.03    1.58
  -1   0   7   16.79    1.46
   1   0  -6   29.44    1.70
   1   0  -6   32.69    1.93
   1   0  -6   30.75    1.83
  -1   0   6   30.31    0.98
  -1   0   6   34.78    2.02
  -1   0   6   32.09    1.82
   1   0  -5   30.31    1.55
   1   0  -5   29.14    1.66
   1   0  -5   32.73    1.26
   1   0  -5   32.00    1.72
   1   0  -5   30.38    1.67
  -1   0   5   32.49    1.65
  -1   0   5   31.42    1.04
  -1   0   5   30.13    1.73
   1   0  -4  559.20    4.62
  -1   0   4  552.48    4.29
  -1   0   4  543.18    5.89
  -1   0   4  552.83    6.52
   1   0  -3    1.34    0.26
   1   0  -3    1.33    0.22
  -1   0   3    1.19    0.29
  -1   0   3    1.31    0.28
  -1   0   3    1.31    0.23
  -1   0   3    1.48    0.35
   1   0  -2   73.51    1.48
   1   0  -2   66.10    1.49
  -1   0   2   69.82    1.66
  -1   0   2   67.94    1.45
  -1   0   2   69.91    1.48
  -1   0   2   68.24    1.70
  -1   0   1   32.07    0.71
   1   0  -1   33.68    0.82
  -1   0   1   30.73    0.98
  -1   0   1   33.44    0.82
  -1   0   1   30.16    0.96
  -1   0   0   21.80    0.68
  -1   0   0   20.42    0.73
  -1   0   0   21.98    0.67
   1   0   0   21.73    0.57
   1   0   1  167.98    2.12
  -1   0  -1  166.91    2.15
   1   0   1  163.27    1.92
  -1   0  -2    4.58    0.43
   1   0   2    4.79    0.42
  -1   0  -2    4.97    0.19
  -1   0  -3    8.28    0.60
   1   0   3    7.42    0.63
  -1   0  -4   46.39    0.69
   1   0   4   43.52    1.71
  -1   0  -4   45.80    1.61
  -1   0  -4   44.92    1.38
  -1   0  -5  324.17    4.88
  -1   0  -5  325.90    4.32
   1   0   6    8.09    0.96
  -1   0  -6    7.74    0.88
  -1   0  -6    8.33    0.80
   1   0   7   76.83    3.04
   1   0   7   79.63    3.21
  -1   0  -7   78.93    2.68
  -1   0  -7   74.94    2.06
  -1   0  -7   76.40    2.95
  -1   0  -8   39.79    0.92
   1   0   8   41.59    2.54
   1   0   8   39.48    2.42
  -1   0  -8   38.30    1.58
  -1   0  -8   38.80    2.09
  -1   0  -8   38.82    2.31
  -1   0  -9   19.10    0.70
  -1   0  -9   19.90    0.69
   1   0   9   18.44    1.86
   1   0   9   16.31    1.67
  -1   0  -9   18.74    1.58
  -1   0  -9   19.89    1.20
  -1   0  -9   18.70    1.75
  -1   0 -10    3.20    0.33
  -1   0 -10    2.96    0.31
   1   0  10    3.80    0.89
   1   0  10    2.24    0.73
  -1   0 -10    2.23    0.62
  -1   0 -10    2.83    0.76
  -1   0 -11    4.26    0.36
   1   0  11    3.63    0.91
   1   0  11    5.82    1.14
  -1   0 -11    4.13    0.40
  -1   0 -11    4.47    0.40
  -1   0 -11    2.34    0.68
  -1   0 -11    3.83    0.96
   1   0  12   36.76    1.14
   1   0  12   34.58    2.83
   1   0  12   34.31    2.94
  -1   0 -12   38.20    1.24
  -1   0 -12   34.94    2.59
  -1   0 -12   35.60    1.07
  -1   0 -13   -0.02    0.10
   1   0  13    0.10    0.13
   1   0  13    0.18    0.19
  -1   0 -13    0.21    0.15
   1   0  13   -0.18    0.27
   1   0  13    0.18    0.14
  -1   0 -13    0.13    0.18
  -1   0 -13   -0.33    0.28
  -1   0 -13    0.16    0.13
   1   0  14   20.78    0.98
  -1   0 -14   20.31    0.87
   1   0  14   20.18    0.86
   1   0  14   20.70    0.90
   1   0  14   19.30    2.24
   1   0  14   22.12    2.53
   1   0  14   22.79    2.31
  -1   0 -14   20.33    0.85
  -1   0 -14   21.06    0.83
  -1   0 -14   20.95    0.98
  -1   0 -15    7.50    0.61
   1   0  15    7.82    0.57
   1   0  15    7.77    0.55
   1   0  15    8.07    0.65
  -1   0 -15    8.63    0.55
  -1   0 -16    1.07    0.26
  -1   0 -16    0.67    0.25
   1   0  16    0.76    0.20
  -1   0 -16    0.93    0.21
   1   0  16    0.84    0.28
   1   0  16    0.87    0.18
   1   0  17    0.10    0.18
  -1   0 -17    0.09    0.11
   1   0  17    0.23    0.14
  -1   0 -17    0.21    0.15
  -1   0 -17    0.05    0.17
  -1   0 -17    0.52    0.45
  -1   0 -17    0.15    0.16
   1   0  18    0.23    0.17
  -1   0 -18    0.15    0.14
  -1   0 -18    0.06    0.15
  -1   0 -18    0.03    0.14
  -1   0 -19    0.39    0.11
  -1   0 -19    0.41    0.15
   1   0  19    0.37    0.16
  -1   0 -19    0.61    0.17
  -1   0 -19    0.39    0.11
   1   0  20   -0.04    0.09
  -1   0 -20    0.10    0.09
  -1   0 -20    0.05    0.07
   1   1 -20    1.04    0.12
   1   1 -19    1.28    0.19
  -1  -1  19    1.34    0.15
   1   1 -19    1.32    0.16
  -1  -1  19    1.16    0.15
   1   1 -18    0.11    0.11
   1   1 -18    0.19    0.14
  -1  -1  18    0.05    0.11
   1   1 -18    0.21    0.12
  -1  -1  18    0.04    0.11
  -1  -1  17    0.16    0.15
   1   1 -17   -0.01    0.10
  -1  -1  17    0.00    0.13
   1   1 -17    0.09    0.09
   1   1 -17   -0.05    0.17
   1   1 -16    3.95    0.44
  -1  -1  16    3.85    0.44
  -1  -1  16    3.48    0.39
   1   1 -16    3.64    0.38
   1   1 -16    3.36    0.33
   1   1 -15    3.90    0.46
   1   1 -15    3.25    0.43
  -1  -1  15    3.74    0.39
   1   1 -15    3.41    0.38
  -1  -1  15    3.68    0.42
  -1  -1  15    3.50    0.42
   1   1 -15    3.74    0.37
  -1  -1  14   11.53    0.71
   1   1 -14   11.74    0.69
  -1  -1  14   12.96    0.77
  -1  -1  14   12.49    0.74
  -1  -1  14   11.80    0.66
   1   1 -14   12.79    0.80
   1   1 -14   12.37    0.80
   1   1 -14    9.21    1.34
   1   1 -14   12.59    0.65
  -1  -1  13   -0.50    0.41
  -1  -1  13   -1.81    0.70
   1   1 -13    0.35    0.17
  -1  -1  13    0.34    0.20
  -1  -1  13    0.21    0.15
  -1  -1  13    0.49    0.21
  -1  -1  13    0.43    0.19
   1   1 -13    0.35    0.16
  -1  -1  13    0.31    0.16
   1   1 -13    0.31    0.21
   1   1 -13    0.28    0.18
   1   1 -13   -0.34    0.40
   1   1 -13    0.78    0.58
  -1  -1  13    1.69    0.82
   1   1 -12   97.23    1.63
  -1  -1  12  102.23    5.11
  -1  -1  12  101.84    5.07
   1   1 -12  100.89    2.07
  -1  -1  12   99.18    1.86
  -1  -1  12  100.94    1.85
  -1  -1  12   95.59    1.78
  -1  -1  12  102.60    1.97
   1   1 -12   99.83    1.81
   1   1 -12  100.82    2.00
   1   1 -12  102.30    2.08
   1   1 -12   99.58    2.07
  -1  -1  12   97.82    5.16
   1   1 -12  100.63    4.95
   1   1 -12   95.92    4.59
  -1  -1  12   99.72    1.65
   1   1 -11    3.72    0.40
   1   1 -11    3.98    0.40
   1   1 -11    3.35    0.37
  -1  -1  11    3.67    0.97
  -1  -1  11    2.95    0.84
   1   1 -11    3.73    0.39
   1   1 -11    4.63    1.10
  -1  -1  11    4.60    1.12
   1   1 -10    5.35    0.43
   1   1 -10    5.45    0.43
  -1  -1  10    5.24    1.05
  -1  -1  10    5.03    1.03
   1   1 -10    4.91    0.42
  -1  -1  10    3.07    0.90
   1   1 -10    4.58    1.02
   1   1  -9  110.31    1.77
   1   1  -9  106.42    1.70
   1   1  -9  108.02    4.47
   1   1  -9  109.17    4.07
   1   1  -9  112.48    4.55
  -1  -1   9  112.17    4.60
  -1  -1   9  110.29    4.56
  -1  -1   9  114.58    4.65
   1   1  -8  197.54    2.19
  -1  -1   8  204.86    5.81
  -1  -1   8  199.39    5.73
  -1  -1   8  202.85    5.83
   1   1  -8  200.76    5.15
   1   1  -8  203.39    5.73
   1   1  -8  207.39    2.16
   1   1  -8  195.84    5.53
  -1  -1   7   22.88    1.81
  -1  -1   7   21.81    1.76
  -1  -1   7   23.04    1.85
   1   1  -7   22.06    1.76
   1   1  -7   20.77    1.54
   1   1  -7   22.53    0.65
   1   1  -7   21.64    1.68
  -1  -1   6    0.83    0.40
  -1  -1   6    0.69    0.30
  -1  -1   6    1.39    0.47
  -1  -1   6    0.71    0.16
   1   1  -6    1.39    0.39
   1   1  -6    1.12    0.39
   1   1  -6    1.08    0.38
   1   1  -6    1.01    0.23
  -1  -1   5    0.31    0.24
  -1  -1   5    0.23    0.32
  -1  -1   5    0.19    0.22
   1   1  -5    0.13    0.22
   1   1  -5    0.02    0.22
   1   1  -5    1.00    0.28
   1   1  -5    0.29    0.14
   1   1  -5    0.26    0.22
   1   1  -4    4.04    0.55
   1   1  -4    3.37    0.57
  -1  -1   4    3.54    0.56
  -1  -1   4    4.07    0.62
  -1  -1   3  536.34    6.26
   1   1  -3  548.88    5.50
  -1  -1   3  542.69    5.98
  -1  -1   2    3.78    0.47
  -1  -1   2    3.68    0.46
  -1  -1   2    3.38    0.48
   1   1  -2    3.73    0.41
  -1  -1   1    2.80    0.29
  -1  -1   1    2.45    0.36
  -1  -1   1    2.18    0.34
   1   1  -1    2.41    0.32
   1   1   0   10.00    0.61
  -1  -1   0    8.97    0.59
   1   1   0    9.00    0.57
   1   1   1  183.26    2.56
  -1  -1  -1  184.85    2.51
   1   1   1  182.58    2.51
   1   1   2   60.01    1.62
  -1  -1  -2   59.03    1.64
   1   1   2   63.08    1.27
   1   1   2   59.37    1.43
   1   1   3   10.25    0.34
   1   1   3    9.72    0.75
  -1  -1  -3   10.38    0.74
  -1  -1  -3   10.57    0.52
  -1  -1  -3   11.10    0.75
   1   1   3   11.47    0.63
   1   1   4   32.35    1.52
  -1  -1  -4   34.33    1.41
   1   1   4   35.02    1.09
  -1  -1  -4   33.93    1.44
   1   1   5    9.78    0.94
  -1  -1  -5   10.02    0.83
  -1  -1  -5   10.01    0.90
   1   1   5   11.35    0.61
  -1  -1  -6  161.94    3.82
   1   1   6  157.29    2.20
   1   1   6  165.26    4.24
  -1  -1  -7   30.58    0.71
   1   1   7   29.85    1.96
  -1  -1  -7   29.43    1.81
  -1  -1  -7   29.42    1.93
  -1  -1  -8    4.95    0.82
   1   1   8    4.38    0.88
  -1  -1  -8    4.46    0.32
   1   1   9    2.33    0.67
   1   1   9    1.66    0.55
  -1  -1  -9    2.05    0.61
  -1  -1  -9    2.21    0.26
  -1  -1  -9    2.13    0.26
   1   1  10    1.75    0.64
   1   1  10    1.70    0.65
  -1  -1 -10    2.32    0.63
  -1  -1 -10    2.55    0.28
  -1  -1 -10    2.44    0.29
   1   1  11    0.27    0.37
   1   1  11   -0.34    0.44
  -1  -1 -11   -0.02    0.12
  -1  -1 -11    0.14    0.30
  -1  -1 -11    0.11    0.13
   1   1  12    1.21    0.24
   1   1  12    1.25    0.63
  -1  -1 -12    0.87    0.18
  -1  -1 -12    0.67    0.42
  -1  -1 -12    1.16    0.52
  -1  -1 -12    1.09    0.24
   1   1  13   55.08    1.36
   1   1  13   54.23    1.39
   1   1  13   56.57    1.55
   1   1  13   55.66    3.86
   1   1  13   59.04    3.98
  -1  -1 -13   56.00    1.52
  -1  -1 -13   54.45    3.35
  -1  -1 -13   51.52    3.43
  -1  -1 -13   55.28    1.48
   1   1  14    0.15    0.19
   1   1  14    0.10    0.38
   1   1  14    0.27    0.33
  -1  -1 -14    0.11    0.15
   1   1  14    0.17    0.16
  -1  -1 -14    0.71    0.48
  -1  -1 -14    0.77    0.46
  -1  -1 -14    0.08    0.16
  -1  -1 -15   85.51    2.01
  -1  -1 -15   86.10    2.00
  -1  -1 -15   85.58    1.84
  -1  -1 -15   89.97    1.95
   1   1  15   87.29    2.04
   1   1  15   87.09    1.86
   1   1  16    0.68    0.27
  -1  -1 -16    0.70    0.18
  -1  -1 -16    0.73    0.25
   1   1  16    0.72    0.23
  -1  -1 -16    0.70    0.23
  -1  -1 -16    0.09    0.38
  -1  -1 -16    0.78    0.23
   1   1  17    0.40    0.22
  -1  -1 -17    0.38    0.17
  -1  -1 -17    0.38    0.20
   1   1  17    0.16    0.16
  -1  -1 -17    0.37    0.18
  -1  -1 -18    0.17    0.13
   1   1  18    0.31    0.13
  -1  -1 -18    0.25    0.15
  -1  -1 -18    0.49    0.18
   1   1  18    0.61    0.21
  -1  -1 -18    0.37    0.17
  -1  -1 -19    1.10    0.19
  -1  -1 -19    1.13    0.21
   1   1  19    0.88    0.20
  -1  -1 -19    1.09    0.18
  -1  -1 -19    0.97    0.18
   1   1  20    0.71    0.14
  -1  -1 -20    0.81    0.11
  -1  -1 -20    0.71    0.12
  -1  -1 -20    1.00    0.15
   1   2 -19    0.28    0.11
  -1  -2  19    0.20    0.09
   1   2 -19    0.15    0.08
  -1  -2  18    0.04    0.09
  -1  -2  18    0.05    0.11
   1   2 -18    0.23    0.09
   1   2 -18    0.01    0.11
   1   2 -18    0.29    0.10
   1   2 -17    5.42    0.46
   1   2 -17    5.19    0.39
  -1  -2  17    5.39    0.46
  -1  -2  17    4.95    0.40
   1   2 -17    5.43    0.44
   1   2 -16    8.95    0.61
  -1  -2  16    8.03    0.47
   1   2 -16    8.98    0.56
   1   2 -16    9.20    0.62
  -1  -2  16    8.77    0.58
  -1  -2  16    9.04    0.64
   1   2 -15    0.65    0.22
  -1  -2  15    0.51    0.20
  -1  -2  15    0.65    0.25
  -1  -2  15    0.46    0.18
   1   2 -15    0.58    0.23
   1   2 -15    0.81    0.26
  -1  -2  15    0.69    0.21
   1   2 -15    0.59    0.22
   1   2 -14    2.79    0.37
  -1  -2  14    3.14    0.38
  -1  -2  14    2.80    0.40
  -1  -2  14    3.07    0.33
   1   2 -14    2.80    0.41
   1   2 -14    2.93    0.40
   1   2 -14    2.63    0.35
  -1  -2  14    2.69    0.36
  -1  -2  14    2.65    0.36
  -1  -2  13    0.49    0.18
  -1  -2  13    0.48    0.19
  -1  -2  13    0.49    0.19
   1   2 -13    0.50    0.20
  -1  -2  13    0.57    0.21
  -1  -2  13    0.55    0.18
   1   2 -13    0.41    0.21
   1   2 -13    0.21    0.18
  -1  -2  13    0.69    0.64
  -1  -2  13    0.99    0.59
   1   2 -13    0.47    0.19
  -1  -2  13    1.40    0.59
  -1  -2  12    0.45    0.40
   1   2 -12    0.07    0.16
  -1  -2  12   -0.70    0.44
  -1  -2  12    0.05    0.13
   1   2 -12    0.06    0.17
  -1  -2  12    0.10    0.11
  -1  -2  12    0.06    0.16
  -1  -2  12    0.23    0.15
   1   2 -12   -0.05    0.16
   1   2 -12    0.01    0.16
   1   2 -12    0.05    0.13
   1   2 -12   -0.09    0.26
   1   2 -12    0.41    0.38
   1   2 -12   -0.29    0.31
  -1  -2  12    0.85    0.52
   1   2 -11   48.15    1.41
  -1  -2  11   47.29    1.19
  -1  -2  11   46.40    1.18
  -1  -2  11   47.60    1.28
   1   2 -11   47.61    1.37
   1   2 -11   47.25    1.36
   1   2 -11   48.87    1.40
   1   2 -11   47.21    3.26
  -1  -2  11   45.31    3.48
   1   2 -11   47.07    1.20
  -1  -2  11   43.44    3.37
  -1  -2  11   48.02    3.32
   1   2 -10    1.58    0.27
   1   2 -10    1.27    0.23
  -1  -2  10    1.88    0.64
  -1  -2  10    1.24    0.65
   1   2 -10    1.62    0.28
   1   2 -10    1.41    0.54
  -1  -2  10    0.53    0.62
   1   2  -9    7.47    0.50
   1   2  -9    7.48    0.48
   1   2  -9    8.12    1.34
   1   2  -9    7.35    1.16
   1   2  -9    9.41    1.12
  -1  -2   9    8.14    1.38
  -1  -2   9    7.33    1.27
  -1  -2   9    7.88    1.23
   1   2  -8    8.43    0.49
   1   2  -8    8.41    1.24
   1   2  -8    8.25    0.48
   1   2  -8    8.70    1.20
   1   2  -8    8.73    1.03
  -1  -2   8    7.37    1.22
  -1  -2   8    7.77    1.17
   1   2  -7   39.82    0.96
  -1  -2   7   36.46    0.79
   1   2  -7   36.40    2.30
   1   2  -7   38.62    0.94
   1   2  -7   39.77    1.74
   1   2  -7   36.37    1.96
   1   2  -7   39.33    2.30
  -1  -2   7   36.97    2.52
  -1  -2   7   38.58    2.40
   1   2  -6   20.65    1.58
   1   2  -6   18.44    1.21
   1   2  -6   19.94    1.57
   1   2  -6   20.00    1.33
  -1  -2   6   20.59    1.76
  -1  -2   6   18.92    1.56
   1   2  -5    3.13    0.50
   1   2  -5    3.52    0.63
   1   2  -5    3.74    0.68
  -1  -2   5    4.06    0.75
  -1  -2   5    3.02    0.62
   1   2  -4   36.78    1.79
   1   2  -4   34.00    1.74
   1   2  -4   37.21    1.88
  -1  -2   4   39.57    2.08
  -1  -2   4   38.37    2.04
  -1  -2   4   35.72    1.83
   1   2  -3   12.44    0.96
   1   2  -3   12.35    1.02
   1   2  -3   12.65    0.94
  -1  -2   3   11.74    1.09
  -1  -2   3   12.83    1.11
   1   2  -2  148.28    2.80
  -1  -2   2  142.55    3.25
  -1  -2   2  144.60    3.38
   1   2  -1  450.98    5.14
  -1  -2   1  439.58    4.19
  -1  -2   1  428.25    5.09
  -1  -2   1  424.18    3.21
   1   2  -1  442.40    5.19
   1   2   0   31.32    1.24
  -1  -2   0   31.74    1.05
  -1  -2   0   29.60    1.23
   1   2   0   32.08    1.35
   1   2   1    0.10    0.13
   1   2   1    0.11    0.20
  -1  -2  -1   -0.01    0.16
   1   2   1    0.22    0.21
   1   2   1    0.08    0.19
   1   2   2  108.76    1.81
   1   2   2  107.12    2.46
   1   2   2  112.49    2.51
  -1  -2  -2  103.15    2.20
   1   2   2  110.25    2.58
   1   2   3    9.86    0.74
   1   2   3    9.97    0.79
  -1  -2  -3    9.85    0.83
   1   2   3    9.79    0.85
  -1  -2  -4  183.54    3.87
   1   2   4  180.41    2.98
  -1  -2  -4  189.16    3.77
  -1  -2  -4  175.40    3.56
  -1  -2  -4  184.32    3.15
   1   2   4  180.40    2.56
   1   2   4  180.75    3.85
   1   2   5    5.66    0.51
  -1  -2  -5    5.93    0.74
  -1  -2  -5    5.63    0.78
  -1  -2  -5    5.74    0.68
  -1  -2  -5    5.54    0.60
   1   2   5    5.52    0.76
   1   2   5    5.89    0.46
  -1  -2  -6   14.59    0.50
  -1  -2  -6   13.07    1.19
  -1  -2  -6   15.86    1.35
  -1  -2  -6   13.41    1.07
  -1  -2  -6   13.73    1.01
   1   2   6   14.98    1.31
   1   2   6   12.79    0.68
  -1  -2  -7    3.29    0.28
  -1  -2  -7    2.39    0.57
  -1  -2  -7    2.90    0.67
  -1  -2  -7    2.62    0.50
  -1  -2  -7    2.77    0.51
   1   2   7    2.66    0.62
  -1  -2  -8   18.73    0.69
  -1  -2  -8   18.09    1.60
  -1  -2  -8   16.97    1.64
  -1  -2  -8   19.09    1.33
   1   2   8   17.86    1.68
  -1  -2  -9   46.05    1.13
  -1  -2  -9   42.21    2.75
  -1  -2  -9   44.82    2.66
  -1  -2  -9   46.86    2.13
   1   2   9   44.59    2.84
   1   2  10    0.76    0.50
   1   2  10    0.12    0.29
  -1  -2 -10    0.08    0.12
  -1  -2 -10    0.52    0.38
  -1  -2 -10    0.54    0.38
   1   2  11    1.71    0.69
   1   2  11    3.34    0.88
  -1  -2 -11    2.99    0.86
  -1  -2 -11    2.90    0.83
  -1  -2 -11    2.60    0.33
  -1  -2 -12    0.48    0.20
   1   2  12    0.36    0.16
   1   2  12   -0.58    0.44
   1   2  12   -0.07    0.33
   1   2  12    0.38    0.16
  -1  -2 -12    0.70    0.18
  -1  -2 -12    0.44    0.39
  -1  -2 -12    0.14    0.34
  -1  -2 -12    0.38    0.15
  -1  -2 -13   -0.01    0.14
   1   2  13   -0.09    0.18
   1   2  13    0.33    0.38
   1   2  13   -0.42    0.43
   1   2  13   -0.03    0.18
  -1  -2 -13   -0.01    0.16
  -1  -2 -13    0.05    0.25
  -1  -2 -13    0.36    0.34
  -1  -2 -13   -0.02    0.14
  -1  -2 -14   14.19    0.81
   1   2  14   14.10    0.78
   1   2  14   14.23    0.82
   1   2  14   11.07    1.84
   1   2  14   13.05    1.83
  -1  -2 -14   14.57    0.79
  -1  -2 -14   14.20    0.84
  -1  -2 -14   14.05    1.87
  -1  -2 -14   14.37    1.77
  -1  -2 -14   14.86    0.78
  -1  -2 -15    5.38    0.51
  -1  -2 -15    5.33    0.53
  -1  -2 -15    4.77    0.47
   1   2  15    4.89    0.49
   1   2  15    5.66    0.54
  -1  -2 -15    4.45    1.06
  -1  -2 -15    4.12    0.89
  -1  -2 -15    4.65    0.46
  -1  -2 -16    9.90    0.63
  -1  -2 -16   10.78    0.73
  -1  -2 -16   10.03    0.67
   1   2  16   10.21    0.71
   1   2  16   10.37    0.65
  -1  -2 -16    9.42    1.35
  -1  -2 -16   11.04    0.68
   1   2  17    3.64    0.38
   1   2  17    3.52    0.42
  -1  -2 -17    3.61    0.38
  -1  -2 -17    3.34    0.39
  -1  -2 -17    3.71    0.41
  -1  -2 -18    1.73    0.27
   1   2  18    1.52    0.22
  -1  -2 -18    1.76    0.27
  -1  -2 -18    1.89    0.28
  -1  -2 -18    1.43    0.24
   1   2  18    1.64    0.28
   1   2  19    0.42    0.15
  -1  -2 -19    0.54    0.15
  -1  -2 -19    0.63    0.16
  -1  -2 -19    0.50    0.13
   1   2  19    0.42    0.11
   1   2  20    0.22    0.09
  -1  -2 -20    0.29    0.09
  -1  -2 -20    0.25    0.07
  -1  -2 -20    0.30    0.10
   1   3 -19    1.61    0.15
  -1  -3  19    1.52    0.13
   1   3 -18    1.99    0.22
  -1  -3  18    1.88    0.22
   1   3 -18    2.19    0.21
   1   3 -17    0.19    0.13
   1   3 -17    0.04    0.12
  -1  -3  17    0.04    0.14
   1   3 -17    0.09    0.13
  -1  -3  17    0.00    0.11
   1   3 -16    1.51    0.26
   1   3 -16    1.49    0.28
  -1  -3  16    1.83    0.27
  -1  -3  16    1.82    0.31
   1   3 -15    0.30    0.16
  -1  -3  15    0.23    0.21
  -1  -3  15    0.44    0.18
   1   3 -15    0.37    0.20
   1   3 -15    0.12    0.13
  -1  -3  15    0.30    0.17
  -1  -3  15    0.20    0.16
  -1  -3  14    7.98    0.58
  -1  -3  14    8.07    0.64
   1   3 -14    8.68    0.65
   1   3 -14    7.67    0.59
   1   3 -14    8.27    0.64
  -1  -3  14    8.81    0.60
  -1  -3  14    8.35    0.59
   1   3 -14    8.49    0.62
  -1  -3  13    0.74    0.22
  -1  -3  13    0.44    0.18
   1   3 -13    0.62    0.22
  -1  -3  13    0.49    0.22
  -1  -3  13    0.61    0.20
  -1  -3  13    0.68    0.17
   1   3 -13    0.81    0.18
   1   3 -13    0.46    0.20
   1   3 -13    0.81    0.26
   1   3 -13    0.58    0.23
   1   3 -12    0.39    0.18
  -1  -3  12   -0.11    0.25
  -1  -3  12    0.47    0.18
  -1  -3  12    0.16    0.14
   1   3 -12    0.28    0.20
   1   3 -12    0.78    0.17
   1   3 -12    0.35    0.13
  -1  -3  12    0.15    0.16
  -1  -3  12    0.56    0.17
   1   3 -12    0.45    0.18
   1   3 -12    0.45    0.21
   1   3 -12    0.23    0.15
   1   3 -12    0.03    0.17
   1   3 -12    0.59    0.42
  -1  -3  11    2.64    0.94
  -1  -3  11    3.40    0.34
   1   3 -11    3.59    0.42
  -1  -3  11    3.45    0.35
   1   3 -11    3.21    0.30
   1   3 -11    3.26    0.32
  -1  -3  11    3.51    0.35
  -1  -3  11    3.57    0.40
   1   3 -11    3.30    0.31
   1   3 -11    3.36    0.40
   1   3 -11    3.58    0.41
   1   3 -11    3.48    0.39
  -1  -3  11    3.66    0.35
   1   3 -11    3.24    0.38
   1   3 -11    2.14    0.67
  -1  -3  11    3.07    1.10
  -1  -3  10    1.95    0.27
   1   3 -10    2.10    0.32
   1   3 -10    2.05    0.30
  -1  -3  10    1.49    0.69
   1   3 -10    1.79    0.29
   1   3 -10    0.31    0.32
  -1  -3  10    0.63    0.53
   1   3  -9   25.63    0.95
   1   3  -9   26.53    0.96
   1   3  -9   22.56    2.17
  -1  -3   9   26.57    2.54
   1   3  -9   25.75    2.21
  -1  -3   9   28.25    2.55
  -1  -3   8    7.60    0.44
   1   3  -8    8.71    0.52
  -1  -3   8    6.72    1.25
   1   3  -8    8.36    1.28
   1   3  -8    8.08    0.50
   1   3  -8    7.04    1.16
   1   3  -8    8.17    1.15
  -1  -3   8    7.61    1.35
   1   3  -7   19.59    0.72
  -1  -3   7   19.30    0.61
  -1  -3   7   19.07    0.66
   1   3  -7   19.79    1.78
   1   3  -7   19.62    0.72
   1   3  -7   19.64    1.51
   1   3  -7   19.46    1.31
  -1  -3   7   19.06    1.99
   1   3  -7   18.97    1.82
  -1  -3   7   22.11    2.10
  -1  -3   6   88.98    1.19
   1   3  -6   91.48    3.22
   1   3  -6   96.64    3.56
  -1  -3   6   94.79    4.05
   1   3  -6   91.58    3.79
   1   3  -6   91.08    2.66
  -1  -3   6   99.35    4.19
   1   3  -5    1.32    0.18
   1   3  -5    0.89    0.40
   1   3  -5    1.08    0.40
   1   3  -5    0.80    0.45
  -1  -3   5    1.36    0.54
  -1  -3   5    0.40    0.38
  -1  -3   4   30.27    1.59
   1   3  -4   29.96    1.78
   1   3  -4   29.49    1.64
  -1  -3   4   31.61    2.02
   1   3  -4   29.43    1.95
  -1  -3   4   30.10    2.07
   1   3  -3   31.54    1.82
  -1  -3   3   28.48    1.39
   1   3  -3   27.46    1.79
  -1  -3   3   28.14    1.78
   1   3  -3   29.70    1.50
  -1  -3   3   29.56    1.91
   1   3  -2    3.38    0.58
   1   3  -2    2.96    0.45
  -1  -3   2    2.63    0.54
   1   3  -2    2.73    0.57
   1   3  -2    3.00    0.57
   1   3  -1  124.48    3.07
  -1  -3   1  119.76    2.90
  -1  -3   1  121.74    3.09
   1   3  -1  126.42    2.33
  -1  -3   1  121.72    1.31
   1   3  -1  128.12    3.35
  -1  -3   0   11.34    0.89
  -1  -3   0   11.38    0.88
   1   3   0   11.65    1.01
  -1  -3  -1  146.61    3.36
  -1  -3  -1  149.55    2.88
   1   3   1  150.03    3.49
  -1  -3  -2    0.04    0.15
  -1  -3  -2    0.28    0.21
   1   3   2    0.27    0.11
   1   3   2    0.26    0.22
  -1  -3  -3    1.92    0.46
  -1  -3  -3    2.52    0.49
   1   3   3    2.19    0.46
  -1  -3  -3    2.60    0.49
   1   3   3    2.86    0.54
   1   3   3    2.55    0.20
  -1  -3  -4    0.40    0.10
  -1  -3  -4    0.68    0.31
  -1  -3  -4    0.44    0.28
   1   3   4    0.25    0.22
  -1  -3  -4    0.17    0.22
   1   3   4    0.18    0.23
  -1  -3  -5    0.30    0.10
  -1  -3  -5    0.27    0.33
  -1  -3  -5    0.28    0.14
  -1  -3  -5    0.22    0.21
   1   3   5    0.39    0.27
   1   3   5    0.19    0.27
   1   3   5    0.33    0.17
  -1  -3  -6    6.30    0.38
  -1  -3  -6    6.70    0.66
  -1  -3  -6    6.18    0.97
  -1  -3  -6    5.02    0.89
  -1  -3  -6    4.80    0.70
  -1  -3  -6    5.67    0.78
   1   3   6    6.69    0.78
   1   3   6    5.04    0.54
   1   3   6    5.46    0.85
  -1  -3  -7   20.23    0.71
  -1  -3  -7   20.50    1.77
  -1  -3  -7   20.88    1.86
  -1  -3  -7   20.40    1.32
  -1  -3  -7   22.33    1.53
  -1  -3  -7   19.95    1.42
   1   3   7   20.07    1.34
   1   3   7   20.73    1.77
  -1  -3  -8    2.93    0.31
   1   3   8    2.85    0.70
  -1  -3  -8    2.51    0.71
  -1  -3  -8    2.77    0.81
  -1  -3  -8    2.56    0.55
  -1  -3  -8    3.05    0.57
  -1  -3  -8    2.93    0.57
   1   3   9   14.76    1.65
  -1  -3  -9   14.41    1.71
  -1  -3  -9   15.72    1.44
  -1  -3  -9   13.75    1.70
  -1  -3  -9   16.01    0.73
  -1  -3  -9   16.84    0.70
   1   3  10    8.67    1.43
   1   3  10    8.84    1.34
  -1  -3 -10    9.03    0.56
  -1  -3 -10    8.99    1.48
  -1  -3 -10    8.11    1.38
  -1  -3 -10    9.14    1.15
  -1  -3 -10    8.04    0.56
   1   3  11    7.86    0.51
   1   3  11    8.82    0.55
   1   3  11    8.66    1.48
   1   3  11    7.01    1.29
  -1  -3 -11    7.95    0.57
  -1  -3 -11    8.00    1.44
  -1  -3 -11    8.53    1.41
  -1  -3 -11    8.05    1.14
  -1  -3 -11    8.53    0.60
  -1  -3 -12    1.85    0.32
   1   3  12    1.56    0.27
   1   3  12    0.48    0.45
   1   3  12    0.45    0.37
  -1  -3 -12    1.52    0.27
  -1  -3 -12    1.51    0.24
   1   3  12    1.46    0.27
  -1  -3 -12    1.25    0.66
  -1  -3 -12    0.42    0.32
  -1  -3 -12    1.35    0.25
  -1  -3 -13    6.69    0.59
   1   3  13    6.14    0.53
   1   3  13    6.90    0.56
   1   3  13    7.04    1.31
   1   3  13    6.37    1.48
  -1  -3 -13    6.53    0.50
  -1  -3 -13    6.79    0.58
  -1  -3 -13    3.88    0.91
  -1  -3 -13    8.49    1.45
  -1  -3 -13    6.06    0.50
  -1  -3 -14    6.22    0.56
  -1  -3 -14    5.96    0.50
  -1  -3 -14    6.17    0.57
   1   3  14    6.31    0.55
   1   3  14    6.19    0.56
  -1  -3 -14    6.25    1.25
  -1  -3 -14    6.03    0.50
  -1  -3 -15    3.00    0.39
   1   3  15    2.56    0.38
   1   3  15    3.24    0.40
  -1  -3 -15    2.02    0.75
  -1  -3 -15    2.82    0.41
  -1  -3 -15    2.76    0.35
  -1  -3 -15    3.50    0.39
  -1  -3 -16    1.34    0.24
  -1  -3 -16    1.85    0.32
   1   3  16    1.66    0.29
  -1  -3 -16    1.64    0.28
   1   3  16    1.82    0.34
   1   3  17   -0.05    0.16
  -1  -3 -17    0.09    0.17
   1   3  17    0.01    0.13
  -1  -3 -17    0.25    0.18
   1   3  17   -0.14    0.13
  -1  -3 -17    0.03    0.12
   1   3  18   -0.04    0.13
  -1  -3 -18    0.12    0.13
   1   3  18    0.00    0.11
  -1  -3 -18    0.08    0.14
  -1  -3 -18    0.09    0.10
   1   3  18    0.11    0.09
   1   3  19    0.14    0.11
   1   3  19    0.12    0.08
  -1  -3 -19    0.23    0.12
  -1  -3 -19    0.16    0.08
  -1  -3 -19    0.19    0.12
  -1  -3 -20    0.14    0.07
  -1  -3 -20    0.13    0.06
   1   4 -18    0.04    0.07
  -1  -4  18    0.01    0.08
   1   4 -17    0.08    0.11
   1   4 -17   -0.09    0.12
  -1  -4  17   -0.05    0.13
   1   4 -17    0.09    0.09
   1   4 -16    6.18    0.43
   1   4 -16    7.08    0.50
   1   4 -16    6.77    0.50
  -1  -4  16    6.03    0.37
  -1  -4  16    6.71    0.51
  -1  -4  15    1.68    0.30
   1   4 -15    2.06    0.34
  -1  -4  15    1.64    0.25
   1   4 -15    2.43    0.27
  -1  -4  15    1.67    0.26
  -1  -4  15    1.63    0.24
   1   4 -15    1.87    0.32
  -1  -4  14    0.10    0.14
  -1  -4  14    0.03    0.14
  -1  -4  14   -0.18    0.14
  -1  -4  14    0.14    0.19
   1   4 -14    0.05    0.18
   1   4 -14    0.07    0.11
   1   4 -14    0.14    0.14
   1   4 -14    0.12    0.16
   1   4 -14    0.04    0.18
   1   4 -14    0.09    0.16
  -1  -4  13   -0.03    0.15
  -1  -4  13    0.31    0.17
   1   4 -13    0.20    0.21
  -1  -4  13    0.14    0.17
   1   4 -13    0.10    0.12
   1   4 -13    0.10    0.16
   1   4 -13    0.22    0.16
   1   4 -13    0.18    0.17
  -1  -4  12    4.40    0.44
  -1  -4  12    4.79    0.43
  -1  -4  12    4.76    0.42
   1   4 -12    4.55    0.43
  -1  -4  12    4.75    0.49
   1   4 -12    4.52    0.48
   1   4 -12    4.96    0.46
   1   4 -12    4.43    0.42
   1   4 -12    4.98    0.49
   1   4 -12    5.02    0.52
   1   4 -12    4.80    0.46
   1   4 -12    4.66    1.08
   1   4 -12    5.14    0.51
  -1  -4  11    2.74    1.02
   1   4 -11    2.51    0.37
  -1  -4  11    2.69    0.35
   1   4 -11    2.08    0.30
  -1  -4  11    2.11    0.34
  -1  -4  11    2.39    0.30
   1   4 -11    2.48    0.34
   1   4 -11    2.60    0.32
   1   4 -11    2.53    0.34
   1   4 -11    2.69    0.36
   1   4 -11    2.68    0.38
  -1  -4  11    3.38    0.99
  -1  -4  11    2.62    0.31
   1   4 -11    2.97    0.37
  -1  -4  10    0.17    0.14
  -1  -4  10    0.09    0.14
   1   4 -10    0.22    0.16
  -1  -4  10    0.11    0.13
  -1  -4  10    0.10    0.16
  -1  -4  10    0.39    0.14
   1   4 -10    0.23    0.14
   1   4 -10    0.10    0.13
  -1  -4  10    0.07    0.30
   1   4 -10    0.05    0.11
   1   4 -10    0.35    0.17
   1   4 -10    0.19    0.16
  -1  -4   9   22.36    0.82
   1   4  -9   22.29    0.92
   1   4  -9   23.07    0.84
   1   4  -9   22.62    0.87
   1   4  -9   22.23    0.88
   1   4  -9   22.62    0.94
   1   4  -9   23.54    2.05
  -1  -4   9   23.12    2.42
  -1  -4   9   22.15    0.86
  -1  -4   9   23.77    2.53
  -1  -4   8    0.21    0.12
   1   4  -8    0.23    0.15
  -1  -4   8    0.17    0.14
  -1  -4   8   -0.24    0.38
   1   4  -8    0.29    0.14
  -1  -4   8    0.78    0.48
   1   4  -8    0.37    0.46
   1   4  -8   -0.37    0.36
   1   4  -7   33.45    0.98
  -1  -4   7   32.75    0.86
  -1  -4   7   34.80    1.01
  -1  -4   7   33.19    2.77
   1   4  -7   33.72    1.01
   1   4  -7   35.73    2.41
   1   4  -7   34.13    2.39
  -1  -4   7   34.41    2.78
   1   4  -7   36.84    2.77
   1   4  -6    1.35    0.21
  -1  -4   6    1.27    0.17
  -1  -4   6    1.23    0.20
   1   4  -6    1.09    0.20
   1   4  -6    0.99    0.44
   1   4  -6    0.87    0.41
   1   4  -6    1.20    0.54
  -1  -4   6    0.87    0.49
  -1  -4   6    0.14    0.28
   1   4  -5   30.03    0.75
  -1  -4   5   28.85    0.70
  -1  -4   5   29.06    1.96
   1   4  -5   29.71    1.86
   1   4  -5   30.09    2.14
  -1  -4   5   30.05    2.30
   1   4  -5   32.39    2.40
  -1  -4   5   30.63    2.42
   1   4  -4    0.41    0.14
   1   4  -4    0.16    0.22
  -1  -4   4   -0.03    0.19
   1   4  -4    0.10    0.21
   1   4  -4    0.56    0.39
  -1  -4   4    0.07    0.26
   1   4  -4    0.19    0.28
   1   4  -3   11.74    0.49
  -1  -4   3    9.39    0.99
   1   4  -3   11.25    1.28
   1   4  -3   10.72    0.89
  -1  -4   3   11.39    1.22
   1   4  -3   11.10    1.32
   1   4  -3   11.52    1.27
   1   4  -2    9.08    1.13
   1   4  -2    9.33    0.71
  -1  -4   2   10.25    0.97
  -1  -4   2    9.58    1.05
   1   4  -2    7.52    1.04
   1   4  -2    9.32    1.10
  -1  -4   1    1.49    0.44
  -1  -4   1    1.69    0.46
   1   4  -1    1.58    0.53
   1   4  -1    1.62    0.50
  -1  -4   0   60.35    2.41
  -1  -4   0   65.19    2.27
   1   4   0   66.50    2.74
  -1  -4  -1    5.00    0.69
  -1  -4  -1    5.23    0.78
  -1  -4  -1    4.50    0.54
   1   4   1    4.52    0.55
   1   4   1    5.22    0.78
  -1  -4  -2  229.70    5.21
   1   4   2  226.91    3.42
  -1  -4  -3    1.60    0.54
  -1  -4  -3    2.18    0.54
   1   4   3    3.02    0.61
  -1  -4  -4   79.04    3.17
  -1  -4  -4   82.52    3.37
  -1  -4  -4   80.60    3.10
   1   4   4   82.38    3.19
  -1  -4  -5   22.52    1.79
  -1  -4  -5   24.28    1.92
  -1  -4  -5   25.12    1.77
  -1  -4  -5   21.94    1.68
   1   4   5   24.92    1.82
   1   4   5   23.85    1.51
  -1  -4  -6    9.48    0.51
  -1  -4  -6    9.17    1.28
  -1  -4  -6    7.94    1.08
  -1  -4  -6    9.42    1.09
   1   4   6    9.89    0.93
   1   4   6    7.86    1.09
  -1  -4  -7   25.16    0.87
   1   4   7   25.72    2.04
  -1  -4  -7   26.01    2.23
  -1  -4  -7   21.77    1.79
  -1  -4  -7   23.36    1.66
  -1  -4  -8    5.52    0.45
  -1  -4  -8    5.33    0.39
   1   4   8    5.09    0.89
  -1  -4  -8    5.16    1.06
  -1  -4  -8    6.52    1.00
  -1  -4  -9   19.37    0.86
   1   4   9   16.28    1.81
  -1  -4  -9   18.33    0.78
  -1  -4  -9   17.22    1.98
  -1  -4  -9   16.80    1.65
  -1  -4 -10    3.47    0.41
   1   4  10    3.39    0.36
   1   4  10    3.56    0.35
   1   4  10    3.22    0.83
  -1  -4 -10    3.52    0.37
  -1  -4 -10    4.34    1.05
  -1  -4 -10    3.72    0.76
  -1  -4 -11    0.79    0.23
   1   4  11    0.95    0.23
   1   4  11    0.33    0.43
  -1  -4 -11    0.69    0.16
   1   4  11    1.13    0.24
  -1  -4 -11    0.88    0.22
  -1  -4 -11    1.09    0.60
  -1  -4 -11    1.37    0.24
  -1  -4 -12    0.92    0.26
   1   4  12    1.01    0.26
   1   4  12   -0.40    0.58
   1   4  12    0.99    0.55
   1   4  12    0.97    0.26
  -1  -4 -12    1.24    0.21
  -1  -4 -12    1.06    0.26
  -1  -4 -12    0.96    0.50
  -1  -4 -12    1.10    0.24
  -1  -4 -13   27.52    1.19
   1   4  13   28.04    1.13
   1   4  13   28.29    1.14
  -1  -4 -13   27.64    1.15
  -1  -4 -13   28.53    0.97
  -1  -4 -13   30.49    2.87
  -1  -4 -13   27.14    1.01
  -1  -4 -14    2.40    0.37
   1   4  14    2.16    0.36
   1   4  14    2.65    0.38
   1   4  14    2.37    0.28
  -1  -4 -14    2.58    0.39
  -1  -4 -14    2.34    0.31
  -1  -4 -14    3.36    0.93
  -1  -4 -14    2.23    0.31
  -1  -4 -15   21.21    0.99
   1   4  15   21.08    0.97
   1   4  15   21.78    1.00
   1   4  15   21.60    0.80
  -1  -4 -15   21.23    1.00
  -1  -4 -15   21.74    2.19
  -1  -4 -15   21.38    0.89
   1   4  16    0.06    0.15
  -1  -4 -16   -0.06    0.16
   1   4  16   -0.02    0.16
  -1  -4 -16   -0.01    0.14
   1   4  16    0.07    0.11
  -1  -4 -16    0.09    0.13
   1   4  17    0.59    0.21
  -1  -4 -17    0.26    0.17
  -1  -4 -17    0.34    0.17
   1   4  17    0.35    0.16
  -1  -4 -17    0.31    0.14
   1   4  17    0.36    0.10
   1   4  18    1.64    0.21
   1   4  18    1.80    0.24
  -1  -4 -18    1.84    0.25
  -1  -4 -18    1.89    0.23
  -1  -4 -18    1.78    0.20
   1   4  19    0.79    0.12
  -1  -4 -19    0.57    0.09
  -1  -4 -19    0.70    0.11
  -1  -4 -19    0.86    0.14
  -1  -5  17    0.26    0.11
   1   5 -17    0.15    0.10
   1   5 -16    0.10    0.07
   1   5 -16    0.08    0.12
   1   5 -16   -0.06    0.11
  -1  -5  16    0.03    0.12
   1   5 -15    2.35    0.26
  -1  -5  15    2.14    0.24
  -1  -5  15    1.94    0.25
   1   5 -15    2.57    0.33
   1   5 -15    2.34    0.31
  -1  -5  15    2.52    0.33
  -1  -5  14    1.33    0.25
  -1  -5  14    1.63    0.24
  -1  -5  14    1.24    0.21
   1   5 -14    1.54    0.29
  -1  -5  14    1.61    0.30
   1   5 -14    1.65    0.25
   1   5 -14    0.71    0.48
   1   5 -14    1.79    0.30
  -1  -5  13    1.06    0.21
  -1  -5  13    0.82    0.20
  -1  -5  13    0.85    0.25
   1   5 -13    0.76    0.23
   1   5 -13    1.09    0.25
   1   5 -13    1.18    0.24
   1   5 -13    1.01    0.49
   1   5 -13    1.10    0.28
  -1  -5  12    3.33    0.39
  -1  -5  12    3.34    0.36
   1   5 -12    3.34    0.39
  -1  -5  12    3.46    0.36
   1   5 -12    3.41    0.42
   1   5 -12    3.70    0.42
  -1  -5  12    2.93    0.41
   1   5 -12    3.42    0.39
   1   5 -12    2.80    0.36
   1   5 -12    2.31    0.82
   1   5 -12    3.26    0.41
  -1  -5  11    0.49    0.20
   1   5 -11    0.38    0.19
  -1  -5  11    0.63    0.20
   1   5 -11    0.26    0.17
  -1  -5  11    0.46    0.22
   1   5 -11    0.61    0.22
   1   5 -11    0.53    0.19
   1   5 -11    0.66    0.21
   1   5 -11    0.76    0.25
   1   5 -11    0.47    0.23
  -1  -5  10    0.44    0.19
  -1  -5  10    0.03    0.15
   1   5 -10    0.09    0.16
   1   5 -10    0.11    0.15
   1   5 -10    0.36    0.18
  -1  -5  10    0.05    0.13
   1   5 -10    0.12    0.13
   1   5 -10    0.35    0.20
   1   5  -9    3.86    0.41
  -1  -5   9    3.41    0.34
   1   5  -9    3.84    0.41
   1   5  -9    3.91    0.42
   1   5  -9    2.34    0.78
   1   5  -9    3.83    0.41
   1   5  -9    3.54    0.36
  -1  -5   9    3.69    0.32
   1   5  -9    3.46    0.38
  -1  -5   9    3.58    0.41
  -1  -5   9    5.18    1.21
  -1  -5   8   23.11    0.81
   1   5  -8   22.56    0.88
   1   5  -8   23.48    0.93
   1   5  -8   23.88    0.95
  -1  -5   8   23.39    0.92
  -1  -5   8   23.76    0.95
   1   5  -8   22.99    0.80
   1   5  -8   23.92    0.94
   1   5  -8   21.10    2.34
  -1  -5   8   24.42    2.51
   1   5  -8   23.55    0.91
  -1  -5   8   22.82    0.92
   1   5  -8   26.36    2.54
  -1  -5   7    1.91    0.28
   1   5  -7    2.11    0.28
   1   5  -7    2.03    0.26
  -1  -5   7    2.24    0.24
   1   5  -7    1.72    0.73
  -1  -5   7    2.92    0.89
  -1  -5   6    2.79    0.26
   1   5  -6    3.02    0.28
  -1  -5   6    3.13    0.34
   1   5  -6    2.26    0.71
   1   5  -6    2.95    0.30
   1   5  -6    2.49    0.76
  -1  -5   6    3.70    0.90
   1   5  -6    1.94    0.69
  -1  -5   5    0.37    0.10
  -1  -5   5    0.42    0.14
   1   5  -5    0.03    0.11
  -1  -5   5    0.88    0.44
   1   5  -5    0.13    0.24
   1   5  -5    0.62    0.15
   1   5  -5    0.18    0.37
  -1  -5   5    0.05    0.29
  -1  -5   4    5.25    0.32
   1   5  -4    5.41    0.99
  -1  -5   4    5.29    0.89
   1   5  -4    5.62    0.33
   1   5  -4    5.38    1.02
   1   5  -4    5.75    1.12
  -1  -5   4    5.76    1.01
  -1  -5   4    5.40    0.38
   1   5  -3   39.51    2.57
   1   5  -3   39.40    2.72
  -1  -5   3   38.98    2.27
  -1  -5   3   37.04    2.34
   1   5  -3   40.03    2.75
  -1  -5   3   38.81    0.94
   1   5  -2   20.97    1.84
  -1  -5   2   21.35    1.62
   1   5  -2   19.36    1.86
   1   5  -2   21.27    1.94
  -1  -5   2   21.07    1.62
  -1  -5   2   21.81    0.76
   1   5  -1   58.48    2.95
   1   5  -1   57.14    3.12
  -1  -5   1   57.86    2.84
  -1  -5   1   60.15    2.47
  -1  -5   1   57.80    1.21
   1   5   0    7.40    0.87
   1   5   0    6.51    0.97
   1   5   0    6.67    1.09
  -1  -5   0    5.35    0.91
   1   5   0    7.44    1.08
  -1  -5   0    7.61    0.78
  -1  -5   0    6.97    0.42
   1   5   1    7.52    0.78
   1   5   1    6.70    0.96
  -1  -5  -1    6.57    1.01
   1   5   1    7.58    1.12
   1   5   1    7.54    1.05
  -1  -5  -1    8.01    0.45
   1   5   2    2.80    0.63
   1   5   2    1.88    0.58
  -1  -5  -2    2.39    0.59
  -1  -5  -2    1.46    0.54
   1   5   3   59.70    2.95
   1   5   3   54.12    2.78
  -1  -5  -3   51.73    2.96
   1   5   4    0.17    0.19
   1   5   4   -0.09    0.18
  -1  -5  -4   -0.50    0.39
   1   5   5    1.01    0.44
   1   5   5    1.01    0.39
  -1  -5  -5    0.92    0.48
   1   5   5    0.99    0.39
  -1  -5  -5    1.36    0.48
  -1  -5  -5    1.14    0.43
   1   5   6    0.66    0.35
  -1  -5  -6   -0.52    0.37
  -1  -5  -6    0.53    0.41
  -1  -5  -6   -0.30    0.25
  -1  -5  -6    0.70    0.35
  -1  -5  -6    0.07    0.09
   1   5   7    4.47    0.88
  -1  -5  -7    4.82    1.01
  -1  -5  -7    3.72    0.93
  -1  -5  -7    4.01    0.89
  -1  -5  -7    4.16    0.34
   1   5   8    0.39    0.31
  -1  -5  -8    0.49    0.14
  -1  -5  -8    0.57    0.38
  -1  -5  -8    0.12    0.20
  -1  -5  -9    1.04    0.21
   1   5   9    1.05    0.21
   1   5   9    1.08    0.22
   1   5   9    0.51    0.35
   1   5   9    1.37    0.25
  -1  -5  -9    0.99    0.20
  -1  -5  -9    1.23    0.63
  -1  -5  -9    1.21    0.51
  -1  -5  -9    0.41    0.30
  -1  -5  -9    1.05    0.19
  -1  -5 -10    9.28    0.60
   1   5  10    9.14    0.59
   1   5  10    8.81    0.58
   1   5  10    9.59    0.64
   1   5  10    8.22    1.43
  -1  -5 -10    8.66    0.59
  -1  -5 -10    9.99    1.67
  -1  -5 -10   10.37    1.59
  -1  -5 -10    8.89    0.52
  -1  -5 -11   11.13    0.68
   1   5  11    9.47    0.61
   1   5  11   10.72    0.69
   1   5  11   10.77    0.67
   1   5  11    7.39    1.39
  -1  -5 -11   10.24    0.67
  -1  -5 -11    9.47    1.78
  -1  -5 -11   12.01    1.66
   1   5  11   10.11    0.59
  -1  -5 -11   10.01    0.59
  -1  -5 -12   13.27    0.76
   1   5  12   13.91    0.73
   1   5  12   13.79    0.82
   1   5  12   14.63    0.81
   1   5  12   13.03    0.59
  -1  -5 -12   13.95    0.81
  -1  -5 -12   14.66    2.08
  -1  -5 -12   13.70    1.80
   1   5  12   13.62    0.67
  -1  -5 -12   14.49    0.73
  -1  -5 -13    8.15    0.62
   1   5  13    8.34    0.63
   1   5  13    8.22    0.64
   1   5  13    7.58    0.53
   1   5  13    8.12    0.48
  -1  -5 -13    8.30    0.63
  -1  -5 -13    7.40    1.41
  -1  -5 -13    7.47    1.27
  -1  -5 -13    8.03    0.54
  -1  -5 -14    1.17    0.26
   1   5  14    1.24    0.29
   1   5  14    1.22    0.21
  -1  -5 -14    1.19    0.27
   1   5  14    1.10    0.28
  -1  -5 -14    1.22    0.66
  -1  -5 -14    0.99    0.22
   1   5  15    0.04    0.16
  -1  -5 -15    0.11    0.15
   1   5  15   -0.03    0.16
  -1  -5 -15   -0.15    0.17
  -1  -5 -15    0.08    0.11
   1   5  16    0.06    0.15
  -1  -5 -16   -0.08    0.15
  -1  -5 -16    0.09    0.11
   1   5  16    0.15    0.18
  -1  -5 -16   -0.12    0.14
   1   5  17    2.99    0.30
  -1  -5 -17    3.09    0.31
  -1  -5 -17    3.25    0.26
  -1  -5 -17    2.66    0.21
  -1  -5 -17    2.88    0.28
   1   5  18    4.61    0.30
  -1  -5 -18    4.86    0.32
  -1  -5 -18    4.44    0.22
  -1  -5 -18    4.62    0.28
  -1  -5 -18    4.64    0.26
  -1  -6  16    2.14    0.22
   1   6 -16    2.40    0.22
   1   6 -15    0.74    0.14
  -1  -6  15    0.66    0.18
   1   6 -15    0.64    0.16
   1   6 -15    0.85    0.19
  -1  -6  15    0.73    0.14
   1   6 -14    2.72    0.29
   1   6 -14    2.55    0.30
  -1  -6  14    2.91    0.34
  -1  -6  14    2.77    0.29
   1   6 -14    2.89    0.34
   1   6 -13    1.64    0.27
  -1  -6  13    1.49    0.29
   1   6 -13    1.73    0.27
  -1  -6  13    1.66    0.26
  -1  -6  13    1.66    0.22
   1   6 -13    1.61    0.28
  -1  -6  12    2.92    0.30
  -1  -6  12    3.06    0.36
   1   6 -12    3.17    0.37
  -1  -6  12    3.00    0.41
   1   6 -12    2.82    0.36
   1   6 -12    2.46    0.26
   1   6 -12    3.29    0.94
   1   6 -12    3.12    0.40
  -1  -6  11    0.71    0.21
   1   6 -11    0.35    0.17
   1   6 -11    0.57    0.23
   1   6 -11    0.31    0.18
  -1  -6  11    0.28    0.21
   1   6 -11    0.76    0.23
   1   6 -11    0.28    0.14
   1   6 -11    0.33    0.49
   1   6 -11    0.45    0.22
   1   6 -10   21.43    0.93
   1   6 -10   22.30    0.96
   1   6 -10   23.44    1.04
   1   6 -10   22.55    1.04
   1   6 -10   22.23    1.00
  -1  -6  10   22.77    1.03
   1   6  -9   34.74    1.17
  -1  -6   9   36.11    1.26
   1   6  -9   34.25    1.14
   1   6  -9   35.68    1.27
   1   6  -9   35.76    1.30
   1   6  -8   30.82    1.17
  -1  -6   8   28.81    1.11
   1   6  -8   29.30    1.12
   1   6  -8   30.55    2.74
   1   6  -8   29.12    1.04
  -1  -6   8   29.50    1.14
  -1  -6   8   28.80    1.10
   1   6  -8   29.96    1.13
  -1  -6   8   28.05    2.43
   1   6  -7   29.57    0.87
   1   6  -7   29.31    1.11
   1   6  -7   29.21    1.10
  -1  -6   7   27.88    1.06
   1   6  -7   26.33    2.52
  -1  -6   7   28.43    1.09
   1   6  -7   29.39    0.99
  -1  -6   7   28.88    1.08
   1   6  -7   28.92    1.08
   1   6  -7   30.44    2.90
  -1  -6   7   25.54    2.33
   1   6  -6    3.01    0.29
   1   6  -6    3.37    0.38
  -1  -6   6    4.05    0.40
   1   6  -6    3.14    0.37
   1   6  -6    5.00    1.11
   1   6  -6    2.97    0.30
  -1  -6   6    2.95    0.36
   1   6  -6    2.83    0.93
  -1  -6   6    5.05    0.99
  -1  -6   6    3.94    0.41
   1   6  -6    3.53    0.38
  -1  -6   5    1.62    0.25
   1   6  -5    1.50    0.26
  -1  -6   5    1.28    0.22
   1   6  -5    1.67    0.68
   1   6  -5    1.50    0.24
  -1  -6   5    1.97    0.27
   1   6  -5    1.07    0.22
  -1  -6   5    1.37    0.24
  -1  -6   5    1.29    0.22
   1   6  -5    1.55    0.23
   1   6  -5    1.11    0.58
  -1  -6   5    1.53    0.61
   1   6  -5    0.35    0.41
  -1  -6   5    1.85    0.58
  -1  -6   4    9.15    1.15
   1   6  -4    8.51    1.44
  -1  -6   4   10.98    1.45
   1   6  -4    9.37    1.53
   1   6  -4    9.83    1.42
  -1  -6   4    9.15    0.57
   1   6  -3    1.99    0.72
  -1  -6   3    3.12    0.76
   1   6  -3    2.64    0.83
   1   6  -3    2.32    0.69
  -1  -6   3    2.78    0.32
   1   6  -2    1.76    0.64
  -1  -6   2    2.34    0.65
   1   6  -2    0.86    0.55
   1   6  -2    1.26    0.51
  -1  -6   2    1.45    0.23
  -1  -6   2    2.00    0.30
   1   6  -1   38.47    2.77
  -1  -6   1   35.62    2.36
   1   6  -1   36.94    2.84
   1   6  -1   37.37    2.59
  -1  -6   1   37.56    1.12
   1   6   0   64.12    3.44
  -1  -6   0   62.67    3.35
   1   6   0   62.93    3.61
   1   6   0   65.71    3.40
  -1  -6   0   61.32    1.41
   1   6   1   40.11    2.64
  -1  -6  -1   38.35    2.60
   1   6   1   39.30    2.80
   1   6   1   41.93    2.69
  -1  -6  -1   39.83    1.14
   1   6   2   29.36    2.16
  -1  -6  -2   28.29    2.20
   1   6   2   30.04    2.40
   1   6   2   29.85    2.26
  -1  -6  -2   29.52    0.99
  -1  -6  -2   30.03    0.86
   1   6   3    1.69    0.51
  -1  -6  -3   -0.09    0.28
   1   6   3    1.58    0.58
  -1  -6  -3    0.90    0.59
   1   6   3    1.49    0.53
  -1  -6  -3    1.16    0.22
  -1  -6  -3    1.28    0.20
  -1  -6  -4   28.90    2.57
   1   6   4   30.29    2.29
   1   6   4   32.69    2.30
   1   6   4   30.49    2.28
  -1  -6  -4   29.98    0.94
  -1  -6  -5   59.62    3.20
  -1  -6  -5   59.74    1.41
   1   6   5   57.72    2.92
  -1  -6  -5   60.91    3.75
   1   6   5   58.70    2.95
   1   6   5   63.63    3.25
   1   6   6    0.83    0.22
   1   6   6    0.66    0.18
  -1  -6  -6    0.73    0.20
   1   6   6    0.89    0.21
  -1  -6  -6    0.08    0.35
   1   6   6    0.66    0.36
   1   6   7    1.10    0.20
  -1  -6  -7    0.91    0.18
   1   6   7    0.94    0.24
   1   6   7    1.13    0.25
   1   6   7    1.34    0.25
  -1  -6  -7    1.00    0.22
  -1  -6  -7    1.27    0.62
  -1  -6  -7    1.08    0.18
  -1  -6  -8    1.02    0.19
   1   6   8    1.17    0.19
   1   6   8    1.13    0.28
   1   6   8    0.92    0.23
   1   6   8    0.94    0.25
  -1  -6  -8    1.14    0.25
  -1  -6  -8    1.80    0.68
  -1  -6  -8    0.95    0.19
  -1  -6  -9   11.10    0.58
  -1  -6  -9   10.28    0.60
   1   6   9   11.05    0.71
   1   6   9   11.20    0.70
  -1  -6  -9   10.87    0.70
  -1  -6  -9   10.64    1.65
   1   6   9   11.10    0.68
   1   6  10    1.02    0.65
  -1  -6 -10    1.82    0.30
   1   6  10    1.70    0.31
   1   6  10    1.57    0.27
   1   6  10    1.35    0.29
  -1  -6 -10    1.74    0.26
  -1  -6 -11    0.48    0.17
   1   6  11    0.37    0.21
   1   6  11    0.32    0.17
  -1  -6 -11    0.36    0.19
   1   6  11    0.37    0.18
  -1  -6 -11    0.19    0.33
  -1  -6 -11    0.49    0.17
  -1  -6 -12    0.55    0.20
   1   6  12    0.06    0.17
   1   6  12    0.09    0.14
   1   6  12    0.17    0.21
  -1  -6 -12    0.05    0.18
  -1  -6 -12    0.12    0.22
  -1  -6 -12    0.05    0.12
  -1  -6 -13    0.67    0.21
   1   6  13    0.47    0.17
   1   6  13    0.58    0.17
   1   6  13    0.47    0.22
  -1  -6 -13    0.65    0.24
  -1  -6 -13    0.03    0.32
  -1  -6 -13    0.57    0.17
   1   6  14    0.08    0.09
  -1  -6 -14    0.01    0.14
  -1  -6 -14    0.20    0.11
   1   6  14    0.03    0.19
  -1  -6 -14    0.08    0.18
   1   6  15   13.85    0.71
  -1  -6 -15   12.75    0.65
  -1  -6 -15   12.74    0.51
  -1  -6 -15   13.31    0.68
   1   6  16    0.32    0.17
  -1  -6 -16    0.43    0.15
  -1  -6 -16    0.26    0.13
   1   6  16    0.33    0.14
  -1  -6 -17    0.26    0.11
  -1  -6 -17    0.32    0.10
   1   6  17    0.36    0.12
   1   6  18    3.36    0.19
   1   7 -15    0.19    0.08
   1   7 -15    0.26    0.07
  -1  -7  15    0.29    0.10
   1   7 -14    3.45    0.27
  -1  -7  14    3.52    0.30
  -1  -7  14    3.03    0.22
   1   7 -14    3.77    0.30
   1   7 -13   -0.04    0.09
  -1  -7  13   -0.03    0.13
   1   7 -13    0.04    0.12
  -1  -7  13   -0.01    0.10
   1   7 -13    0.04    0.13
   1   7 -12   -0.06    0.11
  -1  -7  12    0.08    0.16
   1   7 -12    0.10    0.15
   1   7 -12   -0.03    0.10
  -1  -7  12   -0.03    0.12
   1   7 -12   -0.16    0.14
  -1  -7  11    1.21    0.24
   1   7 -11    1.37    0.23
  -1  -7  11    1.43    0.29
   1   7 -11    1.47    0.28
   1   7 -11    1.12    0.21
   1   7 -11    1.10    0.56
   1   7 -11    0.93    0.21
  -1  -7  10    0.04    0.18
  -1  -7  10   -0.10    0.15
   1   7 -10   -0.07    0.13
   1   7 -10    0.12    0.16
   1   7 -10   -0.03    0.15
   1   7 -10   -0.02    0.13
   1   7 -10    0.07    0.22
   1   7 -10   -0.09    0.15
   1   7  -9    0.30    0.19
   1   7  -9    0.44    0.16
   1   7  -9    0.52    0.23
   1   7  -9    0.54    0.22
   1   7  -9    0.48    0.37
  -1  -7   9    0.22    0.20
  -1  -7   8    0.13    0.18
   1   7  -8    0.21    0.16
  -1  -7   8    0.22    0.20
  -1  -7   8    0.18    0.20
   1   7  -8    0.11    0.17
   1   7  -8    0.18    0.20
   1   7  -7    0.91    0.27
  -1  -7   7    0.51    0.22
   1   7  -7    0.54    0.23
  -1  -7   7    0.59    0.22
  -1  -7   7    0.61    0.23
   1   7  -7    0.30    0.20
   1   7  -7    0.70    0.20
   1   7  -6    5.56    0.46
   1   7  -6    5.49    0.51
   1   7  -6    6.05    0.53
  -1  -7   6    4.93    0.48
   1   7  -6    5.47    1.06
  -1  -7   6    5.43    0.51
  -1  -7   6    5.30    0.50
   1   7  -6    5.08    0.49
   1   7  -6    4.29    1.12
  -1  -7   5    4.74    0.46
   1   7  -5    4.62    0.43
   1   7  -5    4.84    0.45
   1   7  -5    4.62    0.47
  -1  -7   5    4.88    0.47
   1   7  -5    6.28    1.14
  -1  -7   5    4.85    0.47
   1   7  -5    3.57    0.96
   1   7  -5    4.77    0.46
  -1  -7   5    4.80    0.48
   1   7  -4    0.38    0.20
  -1  -7   4    0.13    0.14
  -1  -7   4    0.06    0.15
   1   7  -4   -0.34    0.33
  -1  -7   4    0.23    0.16
   1   7  -4    0.05    0.12
   1   7  -4   -0.02    0.13
  -1  -7   4    0.07    0.13
   1   7  -4   -0.49    0.14
   1   7  -4    0.23    0.15
  -1  -7   4    0.17    0.15
   1   7  -4   -0.11    0.30
   1   7  -3    0.53    0.19
  -1  -7   3    0.52    0.18
   1   7  -3    0.40    0.42
  -1  -7   3    0.56    0.19
   1   7  -3    0.97    0.19
   1   7  -3    0.78    0.18
   1   7  -3    0.58    0.18
   1   7  -3    0.79    0.17
  -1  -7   3    0.73    0.22
  -1  -7   3    1.31    0.48
   1   7  -3    0.66    0.46
   1   7  -2   31.59    1.02
  -1  -7   2   31.94    1.00
   1   7  -2   32.30    2.55
  -1  -7   2   32.31    1.12
   1   7  -2   31.61    0.93
   1   7  -2   31.49    0.97
   1   7  -2   32.24    0.93
  -1  -7   2   31.61    1.09
  -1  -7   2   31.23    0.89
   1   7  -2   34.79    3.03
  -1  -7   2   31.65    2.45
   1   7  -2   31.74    2.70
   1   7  -1   10.52    0.57
  -1  -7   1   10.35    0.55
   1   7  -1   11.23    1.43
  -1  -7   1   10.65    0.64
   1   7  -1   10.09    0.53
   1   7  -1   10.69    0.55
   1   7  -1   10.45    0.54
  -1  -7   1   10.16    0.51
  -1  -7   1   11.35    0.71
   1   7  -1    9.38    1.52
  -1  -7   1    9.96    1.36
   1   7  -1   10.17    1.47
   1   7   0    4.93    0.94
   1   7   0    3.50    0.88
   1   7   0    4.68    0.36
   1   7   0    4.87    0.38
  -1  -7   0    5.10    0.38
  -1  -7   0    4.63    0.47
   1   7   0    4.26    0.35
  -1  -7   0    4.72    0.38
   1   7   0    4.91    1.12
  -1  -7   0    5.05    0.95
   1   7   0    5.06    0.39
   1   7   1    2.42    0.64
   1   7   1    1.93    0.60
   1   7   1    1.67    0.24
   1   7   1    2.13    0.27
  -1  -7  -1    1.75    0.31
  -1  -7  -1    1.64    0.23
  -1  -7  -1    1.55    0.56
   1   7   1    1.73    0.70
  -1  -7  -1    1.87    0.25
   1   7   2    5.46    0.94
   1   7   2    4.31    0.39
   1   7   2    4.80    0.42
   1   7   2    4.49    0.34
  -1  -7  -2    4.50    0.37
  -1  -7  -2    4.94    0.47
  -1  -7  -2    3.62    0.85
   1   7   2    5.04    1.08
  -1  -7  -2    4.66    0.37
   1   7   3    0.73    0.20
   1   7   3    0.52    0.18
  -1  -7  -3    0.48    0.17
  -1  -7  -3    0.43    0.15
  -1  -7  -3    0.57    0.22
  -1  -7  -3    1.44    0.49
   1   7   3    0.98    0.48
  -1  -7  -3    0.48    0.16
   1   7   4    0.67    0.41
   1   7   4    0.42    0.18
   1   7   4    0.19    0.13
  -1  -7  -4    0.12    0.15
  -1  -7  -4    0.22    0.16
  -1  -7  -4    0.29    0.15
   1   7   4   -0.50    0.41
  -1  -7  -4    0.24    0.32
  -1  -7  -4    0.16    0.13
   1   7   5    0.54    0.21
   1   7   5    0.56    0.20
   1   7   5    0.62    0.21
  -1  -7  -5    0.54    0.20
  -1  -7  -5    0.42    0.21
  -1  -7  -5    0.30    0.16
  -1  -7  -5    0.98    0.46
  -1  -7  -5    0.82    0.19
  -1  -7  -6   15.21    0.66
   1   7   6   14.62    0.81
   1   7   6   15.21    0.79
  -1  -7  -6   13.92    0.78
  -1  -7  -6   14.26    0.75
  -1  -7  -6   14.30    0.77
  -1  -7  -6   14.97    1.74
  -1  -7  -6   14.70    2.02
   1   7   6   13.67    0.77
   1   7   7   17.60    0.88
   1   7   7   19.08    0.95
   1   7   7   18.54    0.89
  -1  -7  -7   17.86    0.85
  -1  -7  -7   18.01    0.89
  -1  -7  -7   17.67    2.16
  -1  -7  -7   17.83    0.73
   1   7   8    0.80    0.25
   1   7   8    1.04    0.26
   1   7   8    0.75    0.24
  -1  -7  -8    1.13    0.26
  -1  -7  -8    1.18    0.27
  -1  -7  -8    0.75    0.50
  -1  -7  -8    0.99    0.21
   1   7   9    4.49    0.47
   1   7   9    5.43    0.53
   1   7   9    4.82    0.49
  -1  -7  -9    5.51    0.52
  -1  -7  -9    3.70    0.95
  -1  -7  -9    5.12    0.41
  -1  -7 -10   -0.05    0.11
   1   7  10   -0.10    0.17
   1   7  10    0.10    0.18
   1   7  10    0.04    0.17
  -1  -7 -10    0.07    0.16
  -1  -7 -10    0.16    0.21
  -1  -7 -10    0.18    0.10
  -1  -7 -11   10.13    0.55
  -1  -7 -11   10.17    0.60
   1   7  11    9.96    0.66
   1   7  11   10.25    0.70
  -1  -7 -11   10.78    0.71
  -1  -7 -11    7.79    1.27
   1   7  11   10.77    0.66
  -1  -7 -12    0.50    0.16
   1   7  12    0.51    0.20
   1   7  12    0.67    0.19
   1   7  12    0.59    0.23
  -1  -7 -12    0.78    0.25
  -1  -7 -12    0.88    0.43
  -1  -7 -12    0.58    0.15
  -1  -7 -13    2.26    0.32
  -1  -7 -13    2.47    0.33
   1   7  13    2.06    0.29
   1   7  13    1.86    0.25
   1   7  13    2.38    0.37
  -1  -7 -14    0.85    0.20
  -1  -7 -14    0.79    0.21
   1   7  14    0.77    0.19
  -1  -7 -15    0.38    0.15
  -1  -7 -15    0.36    0.14
   1   7  15    0.19    0.11
  -1  -7 -16    1.25    0.17
  -1  -7 -16    0.96    0.15
   1   7  16    1.13    0.15
   1   8 -13    0.55    0.12
   1   8 -13    0.55    0.10
  -1  -8  13    0.57    0.13
  -1  -8  12    5.09    0.36
   1   8 -12    5.31    0.37
   1   8 -12    4.56    0.26
  -1  -8  12    4.41    0.29
   1   8 -12    5.03    0.32
  -1  -8  11    0.24    0.15
   1   8 -11    0.23    0.14
   1   8 -11    0.21    0.12
  -1  -8  11    0.13    0.11
   1   8 -11    0.33    0.13
  -1  -8  10    0.99    0.23
   1   8 -10    1.04    0.25
   1   8 -10    0.94    0.20
  -1  -8  10    1.19    0.22
   1   8 -10    0.93    0.20
   1   8  -9    3.73    0.41
   1   8  -9    3.38    0.40
   1   8  -9    3.64    0.38
  -1  -8   9    4.03    0.42
   1   8  -9    3.26    0.33
  -1  -8   8    4.38    0.46
   1   8  -8    3.61    0.35
   1   8  -8    5.51    1.12
   1   8  -8    4.74    0.48
   1   8  -7    0.27    0.13
   1   8  -7    0.42    0.19
  -1  -8   7    0.22    0.20
   1   8  -7    0.43    0.21
   1   8  -7    0.37    0.15
  -1  -8   7    0.38    0.18
  -1  -8   7    0.32    0.20
  -1  -8   6    1.12    0.26
   1   8  -6    1.14    0.24
   1   8  -6    1.63    0.30
   1   8  -6    1.70    0.28
  -1  -8   6    1.59    0.31
   1   8  -6    0.98    0.58
   1   8  -6    1.29    0.28
  -1  -8   6    1.32    0.28
   1   8  -5   -0.07    0.13
   1   8  -5    0.08    0.16
  -1  -8   5   -0.06    0.15
   1   8  -5    0.04    0.16
  -1  -8   5    0.15    0.19
   1   8  -5    0.09    0.15
   1   8  -5    0.14    0.29
   1   8  -5    0.11    0.15
  -1  -8   5    0.04    0.19
  -1  -8   4   12.16    0.76
   1   8  -4   11.63    0.72
  -1  -8   4   11.46    0.72
  -1  -8   4   11.62    0.72
   1   8  -4   11.26    0.63
   1   8  -4   11.53    0.70
   1   8  -4   13.22    1.71
  -1  -8   4   12.08    0.75
   1   8  -4   12.17    0.72
  -1  -8   3    0.79    0.23
   1   8  -3    1.19    0.27
   1   8  -3    0.89    0.18
   1   8  -3    0.78    0.20
  -1  -8   3    0.75    0.23
  -1  -8   3    0.72    0.24
   1   8  -3    0.18    0.20
  -1  -8   3    0.87    0.25
   1   8  -3    1.17    0.26
  -1  -8   3    0.98    0.24
   1   8  -2    0.44    0.18
   1   8  -2    0.54    0.17
   1   8  -2    0.59    0.17
  -1  -8   2    0.59    0.20
  -1  -8   2    0.52    0.19
   1   8  -2    0.68    0.21
  -1  -8   2    0.55    0.21
   1   8  -2    0.66    0.22
   1   8  -1    0.52    0.19
   1   8  -1    0.14    0.15
  -1  -8   1    0.30    0.15
  -1  -8   1   -0.12    0.17
   1   8  -1    0.03    0.12
  -1  -8   1    0.10    0.14
  -1  -8   0    3.80    0.42
   1   8   0    3.77    0.39
   1   8   0    3.82    0.39
  -1  -8   0    3.61    0.40
  -1  -8   0    4.09    0.37
   1   8   0    3.35    0.34
  -1  -8   0    3.55    0.37
   1   8   0    3.31    0.34
   1   8   1   -0.01    0.15
  -1  -8  -1    0.10    0.19
  -1  -8  -1   -0.01    0.11
   1   8   1    0.04    0.12
   1   8   1    0.02    0.14
  -1  -8  -1    0.10    0.13
  -1  -8  -1    0.02    0.16
  -1  -8  -2    0.55    0.17
   1   8   2    0.58    0.22
   1   8   2    0.32    0.17
   1   8   2    0.34    0.14
  -1  -8  -2    0.55    0.17
  -1  -8  -2    0.59    0.24
   1   8   3   15.82    0.80
   1   8   3   17.74    0.73
  -1  -8  -3   17.10    0.74
   1   8   3   17.49    0.85
  -1  -8  -3   16.77    0.79
  -1  -8  -3   16.12    0.88
   1   8   4   11.60    0.62
  -1  -8  -4   11.50    0.61
   1   8   4   11.64    0.72
  -1  -8  -4   11.57    0.67
  -1  -8  -4   11.72    0.75
   1   8   5    7.62    0.53
  -1  -8  -5    7.74    0.49
   1   8   5    6.80    0.57
  -1  -8  -5    7.09    0.54
  -1  -8  -5    6.54    0.53
  -1  -8  -5    6.60    0.58
   1   8   6   30.36    1.22
  -1  -8  -6   29.65    0.94
   1   8   6   30.23    1.18
  -1  -8  -6   28.85    1.13
  -1  -8  -6   28.61    1.08
  -1  -8  -6   29.69    1.12
   1   8   7   29.96    1.21
  -1  -8  -7   28.72    1.11
  -1  -8  -7   28.77    1.10
  -1  -8  -7   28.81    1.13
  -1  -8  -7   29.92    0.93
   1   8   7   28.81    1.15
   1   8   8   11.97    0.77
   1   8   8   10.77    0.55
  -1  -8  -8   10.26    0.54
  -1  -8  -8   10.97    0.68
  -1  -8  -8   11.10    0.69
  -1  -8  -8   11.15    0.71
   1   8   8   10.48    0.71
  -1  -8  -9    3.56    0.38
  -1  -8  -9    3.54    0.40
  -1  -8  -9    3.40    0.41
   1   8   9    3.23    0.32
   1   8   9    3.35    0.40
  -1  -8 -10    5.91    0.45
  -1  -8 -10    5.79    0.50
  -1  -8 -10    6.08    0.51
   1   8  10    5.85    0.43
   1   8  10    5.61    0.49
   1   8  11    0.16    0.16
   1   8  11    0.02    0.11
  -1  -8 -11    0.15    0.11
  -1  -8 -11    0.06    0.16
  -1  -8 -11    0.14    0.15
  -1  -8 -12    1.58    0.26
  -1  -8 -12    0.98    0.20
   1   8  12    1.38    0.21
   1   8  12    1.55    0.23
   1   8  13    0.88    0.16
  -1  -8 -13    1.31    0.22
  -1  -8 -13    1.16    0.21
   1   8  14   10.59    0.42
  -1  -8 -14   11.24    0.49
  -1  -8 -14   11.03    0.49
   1   8  15   -0.06    0.05
   1   8  15    0.05    0.07
   1   8  15    0.15    0.07
  -1  -8 -15   -0.03    0.07
   1   9 -11    5.97    0.26
   1   9 -11    6.81    0.34
  -1  -9  11    6.43    0.33
  -1  -9  11    5.56    0.23
   1   9 -10    0.20    0.11
   1   9 -10    0.29    0.12
  -1  -9  10    0.31    0.13
  -1  -9  10    0.11    0.08
   1   9  -9    9.99    0.51
   1   9  -9    9.90    0.53
  -1  -9   9    9.98    0.53
  -1  -9   9    9.15    0.47
   1   9  -8    2.13    0.29
   1   9  -8    2.58    0.31
  -1  -9   8    2.42    0.31
   1   9  -7    2.05    0.29
  -1  -9   7    1.65    0.29
   1   9  -7    1.93    0.28
  -1  -9   6    0.30    0.17
  -1  -9   6    0.15    0.16
   1   9  -6   -0.07    0.13
  -1  -9   6   -0.08    0.18
   1   9  -6    0.07    0.14
   1   9  -5    2.03    0.30
  -1  -9   5    2.12    0.30
  -1  -9   5    2.14    0.32
   1   9  -5    2.35    0.30
  -1  -9   5    2.57    0.36
   1   9  -5    2.20    0.25
   1   9  -4    2.47    0.34
  -1  -9   4    1.64    0.27
   1   9  -4    1.82    0.28
  -1  -9   4    1.98    0.32
  -1  -9   4    2.17    0.33
   1   9  -4    2.04    0.30
   1   9  -4    1.95    0.26
   1   9  -3    0.05    0.13
  -1  -9   3    0.25    0.17
   1   9  -3    0.16    0.14
  -1  -9   3    0.15    0.18
   1   9  -3    0.28    0.19
  -1  -9   3    0.29    0.21
  -1  -9   3    0.33    0.16
  -1  -9   2    0.31    0.16
  -1  -9   2    0.75    0.24
   1   9  -2    0.61    0.19
  -1  -9   2    0.61    0.23
   1   9  -2    0.48    0.23
  -1  -9   2    0.59    0.20
   1   9  -1    0.58    0.16
  -1  -9   1    0.84    0.23
   1   9  -1    0.73    0.19
  -1  -9   1    0.69    0.17
  -1  -9   1    0.87    0.25
   1   9  -1    0.55    0.21
   1   9   0    4.07    0.40
   1   9   0    4.60    0.43
  -1  -9   0    4.00    0.41
  -1  -9   0    4.03    0.38
   1   9   0    4.24    0.47
  -1  -9   0    4.29    0.46
   1   9   1    5.27    0.46
   1   9   1    5.26    0.46
  -1  -9  -1    4.92    0.45
  -1  -9  -1    5.42    0.43
  -1  -9  -1    5.53    0.43
   1   9   1    5.27    0.52
  -1  -9  -1    5.28    0.52
   1   9   2    0.61    0.20
   1   9   2    0.89    0.23
   1   9   2    0.87    0.18
  -1  -9  -2    1.04    0.23
  -1  -9  -2    0.73    0.18
  -1  -9  -2    0.87    0.18
  -1  -9  -2    1.05    0.26
   1   9   3    0.51    0.20
   1   9   3    0.58    0.14
   1   9   3    0.58    0.19
  -1  -9  -3    0.62    0.23
  -1  -9  -3    0.66    0.18
  -1  -9  -3    0.41    0.16
  -1  -9  -3    0.73    0.24
  -1  -9  -4    1.38    0.25
  -1  -9  -4    1.55    0.30
   1   9   4    1.24    0.27
   1   9   4    1.42    0.28
   1   9   4    1.20    0.22
  -1  -9  -4    1.19    0.22
   1   9   4    1.40    0.28
   1   9   5    1.87    0.32
   1   9   5    1.70    0.30
   1   9   5    1.36    0.22
  -1  -9  -5    1.85    0.32
  -1  -9  -5    1.54    0.25
   1   9   6    0.28    0.14
   1   9   6    0.09    0.19
   1   9   6    0.04    0.15
  -1  -9  -6    0.08    0.13
  -1  -9  -6    0.12    0.17
   1   9   7    2.77    0.36
   1   9   7    2.44    0.33
   1   9   7    2.50    0.29
  -1  -9  -7    2.58    0.32
  -1  -9  -7    2.23    0.31
   1   9   8    0.43    0.12
   1   9   8    0.57    0.16
   1   9   8    0.48    0.19
   1   9   8    0.69    0.23
  -1  -9  -8    0.80    0.18
  -1  -9  -8    0.48    0.17
  -1  -9  -9    0.58    0.18
  -1  -9  -9    0.50    0.14
   1   9   9    0.53    0.19
   1   9   9    0.65    0.17
   1   9   9    0.53    0.20
  -1  -9 -10    1.90    0.26
   1   9  10    2.18    0.25
   1   9  10    1.94    0.26
  -1  -9 -11    0.60    0.16
   1   9  11    0.84    0.16
  -1  -9 -12    3.61    0.28
   1   9  12    3.44    0.25
   1   9  12    3.59    0.28
  -1  -9 -13    1.32    0.15
   1   9  13    1.44    0.15
   1   9  13    1.33    0.13
   1   9  13    1.57    0.16
   1  10  -9    2.32    0.17
   1  10  -9    2.27    0.16
   1  10  -8    0.46    0.11
   1  10  -8    0.36    0.10
  -1 -10   8    0.49    0.10
  -1 -10   8    0.54    0.12
   1  10  -7    0.31    0.13
   1  10  -7    0.33    0.11
  -1 -10   7    0.48    0.13
  -1 -10   7    0.29    0.12
   1  10  -6    2.99    0.30
   1  10  -6    2.90    0.26
  -1 -10   6    2.76    0.29
   1  10  -5    0.53    0.18
   1  10  -5    0.55    0.13
  -1 -10   5    0.53    0.16
  -1 -10   5    0.44    0.16
   1  10  -4    0.58    0.17
  -1 -10   4    0.48    0.16
   1  10  -4    0.48    0.14
  -1 -10   4    0.46    0.14
   1  10  -4    0.52    0.13
  -1 -10   4    0.39    0.16
   1  10  -3    1.33    0.24
  -1 -10   3    1.38    0.24
   1  10  -3    1.40    0.20
  -1 -10   3    1.39    0.21
   1  10  -3    1.30    0.19
  -1 -10   3    1.28    0.25
   1  10  -2    2.78    0.34
  -1 -10   2    2.39    0.26
  -1 -10   2    2.51    0.30
   1  10  -2    2.68    0.28
  -1 -10   2    2.92    0.34
  -1 -10   1    1.67    0.26
   1  10  -1    1.54    0.28
  -1 -10   1    1.78    0.29
  -1 -10   1    1.61    0.27
  -1 -10   1    2.02    0.25
  -1 -10   0    0.18    0.14
  -1 -10   0    0.24    0.17
   1  10   0   -0.04    0.16
  -1 -10   0    0.12    0.14
  -1 -10   0    0.19    0.12
   1  10   1    0.03    0.11
  -1 -10  -1    0.22    0.14
  -1 -10  -1   -0.16    0.11
  -1 -10  -1   -0.02    0.15
   1  10   1    0.01    0.14
  -1 -10  -1   -0.05    0.15
  -1 -10  -2    1.58    0.22
   1  10   2    1.23    0.23
   1  10   2    1.74    0.29
  -1 -10  -2    1.41    0.28
   1  10   2    1.49    0.24
  -1 -10  -3    3.40    0.29
   1  10   3    3.59    0.35
  -1 -10  -3    3.25    0.37
   1  10   3    3.52    0.37
   1  10   3    3.27    0.34
  -1 -10  -4    1.56    0.20
  -1 -10  -4    1.51    0.21
   1  10   4    1.74    0.25
  -1 -10  -4    1.62    0.28
   1  10   4    1.85    0.27
   1  10   4    1.74    0.26
  -1 -10  -5    6.45    0.40
  -1 -10  -5    6.64    0.36
   1  10   5    6.65    0.35
   1  10   5    7.36    0.48
   1  10   5    7.11    0.46
  -1 -10  -5    7.10    0.50
   1  10   5    7.03    0.47
  -1 -10  -6    0.15    0.10
   1  10   6    0.17    0.13
   1  10   6    0.08    0.09
  -1 -10  -6    0.05    0.14
   1  10   6    0.05    0.10
   1  10   6    0.08    0.11
  -1 -10  -7    2.58    0.25
   1  10   7    2.98    0.30
   1  10   7    2.51    0.21
   1  10   7    2.56    0.23
  -1 -10  -7    2.90    0.31
   1  10   7    2.79    0.28
  -1 -10  -8    2.01    0.21
   1  10   8    2.06    0.18
   1  10   8    2.18    0.24
  -1 -10  -8    2.07    0.25
   1  10   8    1.91    0.23
  -1 -10  -9    0.28    0.10
   1  10   9    0.25    0.08
   1  10   9    0.44    0.14
  -1 -10  -9    0.27    0.12
   1  10   9    0.25    0.10
  -1 -10 -10   -0.04    0.06
   1  10  10    0.09    0.08
  -1 -10 -10    0.10    0.09
   1  10  10    0.00    0.07
   1  11  -5    1.56    0.14
   1  11  -4    0.70    0.11
  -1 -11   4    0.69    0.12
   1  11  -3    0.42    0.11
  -1 -11   3    0.35    0.11
   1  11  -2    0.21    0.08
  -1 -11   2    0.29    0.09
   1  11  -2    0.41    0.07
  -1 -11   2    0.31    0.11
   1  11  -1    0.16    0.10
   1  11  -1    0.16    0.07
  -1 -11   1    0.09    0.08
   1  11  -1    0.10    0.08
  -1 -11   1    0.12    0.10
   1  11   0   -0.09    0.11
   1  11   0    0.00    0.06
   1  11   0   -0.04    0.07
  -1 -11   0   -0.05    0.10
  -1 -11   0    0.09    0.08
   1  11   1    0.11    0.09
   1  11   1    0.13    0.08
  -1 -11  -1    0.15    0.11
  -1 -11  -1    0.06    0.07
   1  11   2    1.09    0.17
  -1 -11  -2    1.05    0.17
   1  11   2    1.19    0.16
  -1 -11  -2    0.82    0.11
  -1 -11  -2    0.97    0.16
  -1 -11  -3    2.62    0.18
  -1 -11  -3    2.62    0.23
   1  11   3    2.98    0.25
  -1 -11  -3    2.57    0.24
  -1 -11  -4    0.23    0.06
  -1 -11  -4    0.06    0.08
  -1 -11  -4    0.20    0.10
   1  11   4    0.24    0.09
   1  11   5    0.02    0.06
  -1 -11  -5    0.03    0.08
  -1 -11  -5    0.12    0.10
   1  11   5    0.14    0.06
   1  11   6   -0.01    0.05
  -1 -11  -6   -0.02    0.07
  -1 -11  -6   -0.03    0.08
   2 -11  -5   -0.02    0.06
   2 -11  -4    1.99    0.18
  -2  11   4    1.52    0.13
  -2  11   3    1.18    0.13
   2 -11  -3    1.22    0.16
  -2  11   2    0.59    0.11
   2 -11  -2    0.44    0.11
  -2  11   1    0.02    0.08
   2 -11  -1    0.16    0.10
  -2  11   0    0.81    0.13
   2 -11   0    0.65    0.12
  -2  11  -1    0.12    0.08
   2 -11   1    0.08    0.09
  -2  11  -2    0.00    0.07
   2 -11   2    0.07    0.08
  -2  11  -3    2.57    0.19
   2 -11   3    2.58    0.17
   2 -11   3    2.51    0.20
   2 -11   4    0.49    0.10
   2 -10  -9    0.96    0.13
  -2  10   9    1.14    0.14
  -2  10   8    0.78    0.13
   2 -10  -8    0.74    0.14
  -2  10   8    0.79    0.15
  -2  10   7    0.19    0.10
  -2  10   7    0.15    0.06
   2 -10  -7    0.27    0.11
  -2  10   7    0.09    0.09
  -2  10   7    0.15    0.11
  -2  10   6    1.25    0.19
  -2  10   6    1.24    0.20
  -2  10   6    1.40    0.20
  -2  10   6    1.24    0.16
   2 -10  -6    1.29    0.20
  -2  10   5    6.80    0.44
  -2  10   5    6.59    0.43
  -2  10   5    6.71    0.43
   2 -10  -5    7.36    0.45
  -2  10   5    6.72    0.38
   2 -10  -5    6.67    0.41
  -2  10   4    0.12    0.12
  -2  10   4    0.07    0.12
   2 -10  -4    0.36    0.15
  -2  10   4    0.29    0.13
   2 -10  -4    0.18    0.12
  -2  10   3    1.71    0.25
  -2  10   3    1.37    0.23
   2 -10  -3    1.27    0.23
  -2  10   3    1.36    0.22
   2 -10  -3    1.49    0.21
  -2  10   2    0.00    0.13
   2 -10  -2    0.03    0.13
  -2  10   2    0.00    0.13
  -2  10   2    0.10    0.14
   2 -10  -2    0.09    0.11
   2 -10  -1    9.01    0.48
   2 -10  -1    9.88    0.58
  -2  10   1    9.50    0.53
  -2  10   1    9.89    0.55
   2 -10  -1    9.23    0.41
   2 -10   0    0.60    0.15
   2 -10   0    0.35    0.13
  -2  10   0    0.33    0.14
  -2  10   0    0.34    0.11
   2 -10   0    0.28    0.17
  -2  10   0    0.32    0.16
   2 -10   0    0.25    0.11
   2 -10   1    0.40    0.13
   2 -10   1    0.25    0.11
   2 -10   1    0.11    0.13
  -2  10  -1    0.15    0.10
  -2  10  -1    0.32    0.14
   2 -10   1    0.26    0.15
  -2  10  -1    0.13    0.14
   2 -10   1    0.19    0.09
   2 -10   2    0.02    0.14
  -2  10  -2   -0.01    0.10
  -2  10  -2   -0.13    0.10
   2 -10   2   -0.06    0.13
  -2  10  -2   -0.02    0.13
   2 -10   2    0.00    0.09
   2 -10   3    0.32    0.16
  -2  10  -3    0.41    0.14
   2 -10   3    0.64    0.20
  -2  10  -3    0.35    0.12
  -2  10  -3    0.24    0.14
   2 -10   3    0.60    0.13
   2 -10   4    3.72    0.35
  -2  10  -4    4.13    0.33
  -2  10  -4    3.79    0.31
   2 -10   4    3.30    0.33
  -2  10  -4    3.73    0.33
   2 -10   4    3.41    0.24
   2 -10   5    0.10    0.13
  -2  10  -5    0.16    0.11
  -2  10  -5    0.09    0.10
   2 -10   5    0.11    0.11
  -2  10  -5    0.11    0.11
   2 -10   5    0.20    0.09
  -2  10  -6    0.97    0.18
   2 -10   6    0.96    0.19
  -2  10  -6    0.80    0.16
  -2  10  -6    0.87    0.16
   2 -10   6    0.91    0.17
   2 -10   6    1.00    0.18
   2 -10   7   -0.01    0.09
  -2  10  -7   -0.06    0.09
  -2  10  -7    0.10    0.10
   2 -10   8    1.30    0.17
   2 -10   8    1.36    0.15
  -2  10  -8    1.46    0.17
   2 -10   9    0.08    0.06
  -2  10  -9    0.02    0.06
  -2   9  12    1.08    0.13
  -2   9  11    0.76    0.10
  -2   9  11    0.72    0.10
  -2   9  11    1.05    0.14
  -2   9  11    0.96    0.15
  -2   9  10   -0.17    0.10
  -2   9  10    0.07    0.11
  -2   9  10   -0.02    0.08
  -2   9   9    5.08    0.36
  -2   9   9    4.96    0.38
  -2   9   9    4.72    0.34
   2  -9  -9    4.50    0.37
  -2   9   8    0.70    0.17
  -2   9   8    0.73    0.19
  -2   9   8    0.42    0.15
   2  -9  -8    0.82    0.20
  -2   9   7    0.02    0.12
  -2   9   7   -0.02    0.14
  -2   9   7    0.14    0.13
   2  -9  -7    0.06    0.13
  -2   9   6    6.94    0.51
  -2   9   6    7.04    0.51
  -2   9   6    6.65    0.42
  -2   9   6    6.89    0.53
   2  -9  -6    6.74    0.52
  -2   9   5    1.04    0.24
  -2   9   5    1.08    0.24
  -2   9   5    0.88    0.18
  -2   9   5    1.05    0.26
   2  -9  -5    0.92    0.23
   2  -9  -4   -0.01    0.13
  -2   9   4    0.06    0.15
  -2   9   4   -0.02    0.15
  -2   9   4   -0.21    0.11
  -2   9   4   -0.06    0.15
  -2   9   4    0.04    0.11
   2  -9  -3    0.62    0.21
  -2   9   3    0.64    0.21
  -2   9   3    0.72    0.23
  -2   9   3    0.64    0.21
  -2   9   3    0.66    0.19
  -2   9   2    0.56    0.22
  -2   9   2    0.88    0.23
  -2   9   2    0.63    0.21
   2  -9  -2    0.72    0.22
   2  -9  -2   -0.02    0.42
  -2   9   2    0.58    0.20
   2  -9  -2    0.81    0.20
  -2   9   1    3.20    0.40
  -2   9   1    3.29    0.38
  -2   9   1    3.70    0.42
  -2   9   1    2.97    0.31
   2  -9  -1    3.28    0.40
  -2   9   1    3.27    0.38
   2  -9  -1    3.36    0.37
   2  -9   0    1.10    0.22
  -2   9   0    1.14    0.26
  -2   9   0    1.13    0.26
  -2   9   0    1.15    0.25
  -2   9   0    0.98    0.22
   2  -9   0    0.99    0.27
   2  -9   0    1.35    0.28
   2  -9   0    1.14    0.55
   2  -9   0    0.94    0.20
  -2   9  -1    0.89    0.25
   2  -9   1    0.98    0.20
  -2   9  -1    0.67    0.22
  -2   9  -1    0.95    0.25
  -2   9  -1    0.63    0.17
   2  -9   1    0.85    0.25
   2  -9   1    0.91    0.21
   2  -9   1    1.79    0.70
  -2   9  -1    0.72    0.22
  -2   9  -1    0.69    0.20
  -2   9  -2    0.23    0.17
   2  -9   2    0.35    0.14
  -2   9  -2    0.53    0.22
  -2   9  -2    0.29    0.16
   2  -9   2    0.64    0.24
  -2   9  -2    0.12    0.14
   2  -9   2    0.85    0.58
   2  -9   2   -0.20    0.13
  -2   9  -3    0.57    0.20
   2  -9   3    0.78    0.16
   2  -9   3    0.49    0.18
   2  -9   3    0.56    0.21
  -2   9  -3    0.77    0.22
  -2   9  -3    0.49    0.18
   2  -9   3    0.55    0.22
   2  -9   3    0.77    0.47
   2  -9   3    0.44    0.15
  -2   9  -4    1.71    0.28
   2  -9   4    1.38    0.28
   2  -9   4    1.55    0.27
  -2   9  -4    1.36    0.26
   2  -9   4    1.50    0.29
   2  -9   4    1.33    0.56
   2  -9   4    1.28    0.22
  -2   9  -5    0.96    0.24
   2  -9   5    0.90    0.22
   2  -9   5    0.96    0.25
   2  -9   5    0.93    0.24
  -2   9  -5    0.91    0.22
   2  -9   5    0.99    0.20
   2  -9   6    1.48    0.23
   2  -9   6    1.50    0.27
  -2   9  -6    1.67    0.21
   2  -9   6    1.49    0.27
  -2   9  -6    1.77    0.28
  -2   9  -6    1.39    0.24
   2  -9   6    1.56    0.24
   2  -9   7    0.07    0.12
   2  -9   7   -0.05    0.14
  -2   9  -7    0.04    0.11
  -2   9  -7   -0.04    0.15
   2  -9   7    0.00    0.14
   2  -9   7    0.15    0.13
  -2   9  -7    0.02    0.11
  -2   9  -8   -0.01    0.14
   2  -9   8   -0.01    0.13
  -2   9  -8    0.09    0.11
   2  -9   8    0.00    0.14
   2  -9   8    0.05    0.13
  -2   9  -9    0.19    0.14
  -2   9  -9    0.40    0.13
   2  -9   9    0.08    0.11
  -2   9 -10    0.08    0.10
  -2   9 -10   -0.04    0.09
   2  -9  10    0.06    0.10
   2  -9  10   -0.05    0.12
  -2   9 -11    0.36    0.09
   2  -9  11    0.46    0.11
   2  -9  11    0.40    0.11
  -2   8  14    2.34    0.16
   2  -8 -13    1.41    0.15
  -2   8  13    1.86    0.20
   2  -8 -12    0.08    0.09
   2  -8 -12    0.03    0.08
  -2   8  12   -0.08    0.12
  -2   8  12    0.13    0.08
  -2   8  12    0.21    0.09
   2  -8 -11    0.03    0.10
   2  -8 -11    0.17    0.11
  -2   8  11    0.06    0.12
  -2   8  11    0.16    0.14
  -2   8  11    0.09    0.10
  -2   8  11    0.14    0.11
  -2   8  10    8.33    0.53
  -2   8  10    7.61    0.47
  -2   8  10    8.53    0.56
   2  -8 -10    8.39    0.47
   2  -8 -10    8.05    0.47
   2  -8  -9    0.45    0.15
   2  -8  -9    0.46    0.13
  -2   8   9    0.49    0.18
  -2   8   9    0.47    0.19
  -2   8   9    0.36    0.16
   2  -8  -8   26.12    0.86
   2  -8  -8   25.95    0.86
  -2   8   8   26.25    0.99
  -2   8   8   27.81    1.06
  -2   8   8   26.29    0.98
   2  -8  -8   25.55    2.51
   2  -8  -7    3.51    0.32
   2  -8  -7    3.63    0.32
   2  -8  -7    2.44    0.80
  -2   8   7    3.85    0.41
  -2   8   7    3.58    0.38
  -2   8   7    3.96    0.43
   2  -8  -6    1.56    0.78
   2  -8  -6    1.55    0.64
  -2   8   6    2.06    0.32
  -2   8   6    2.13    0.33
   2  -8  -5    3.34    0.42
  -2   8   5    3.18    0.39
  -2   8   5    3.37    0.40
   2  -8  -5    3.77    1.04
   2  -8  -5    3.49    0.98
  -2   8   5    2.96    0.39
  -2   8   4    0.21    0.18
  -2   8   4    0.37    0.18
  -2   8   4    0.08    0.16
   2  -8  -4    0.25    0.18
  -2   8   4   -0.23    0.12
  -2   8   3    6.28    0.54
  -2   8   3    6.82    0.55
  -2   8   3    6.35    0.54
   2  -8  -3    6.80    0.59
   2  -8  -3    5.48    1.25
  -2   8   3    6.39    0.49
  -2   8   2    4.21    0.46
  -2   8   2    3.69    0.32
  -2   8   2    4.34    0.44
  -2   8   2    3.75    0.35
  -2   8   2    3.89    0.43
   2  -8  -2    3.97    0.45
   2  -8  -2    3.41    1.02
  -2   8   2    4.02    0.41
  -2   8   1    4.15    0.46
  -2   8   1    3.98    0.38
  -2   8   1    3.92    0.44
  -2   8   1    3.77    0.41
   2  -8  -1    3.62    0.43
   2  -8  -1    4.12    1.07
  -2   8   1    3.36    0.39
  -2   8   0    1.45    0.30
  -2   8   0    0.98    0.25
  -2   8   0    0.99    0.25
   2  -8   0    1.25    0.29
   2  -8   0    1.18    0.66
   2  -8   0    1.96    0.61
   2  -8   0    1.28    0.23
  -2   8   0    0.89    0.24
  -2   8  -1    2.74    0.38
  -2   8  -1    3.18    0.40
  -2   8  -1    3.09    0.38
   2  -8   1    2.67    0.38
   2  -8   1    2.46    0.93
   2  -8   1    2.98    0.33
  -2   8  -1    2.67    0.37
   2  -8   2   10.06    0.58
  -2   8  -2   10.28    0.69
  -2   8  -2    9.90    0.67
   2  -8   2   10.51    0.72
   2  -8   2    9.65    0.57
   2  -8   2   10.49    1.74
  -2   8  -2    8.89    0.61
  -2   8  -3    0.94    0.25
  -2   8  -3    0.76    0.21
  -2   8  -3    0.83    0.25
   2  -8   3    1.42    0.22
  -2   8  -3    0.56    0.20
   2  -8   3    0.83    0.28
   2  -8   3    0.78    0.64
   2  -8   3    0.80    0.21
  -2   8  -4   -0.04    0.16
   2  -8   4   -0.09    0.16
  -2   8  -4   -0.01    0.16
   2  -8   4   -0.09    0.10
  -2   8  -4    0.09    0.14
   2  -8   4    0.08    0.17
  -2   8  -4    0.01    0.16
   2  -8   4   -0.82    0.53
  -2   8  -4    0.89    0.45
   2  -8   4    0.01    0.11
  -2   8  -5    3.26    0.38
   2  -8   5    3.67    0.43
   2  -8   5    3.65    0.43
  -2   8  -5    3.68    0.36
  -2   8  -5    3.34    0.40
   2  -8   5    3.56    0.44
   2  -8   5    2.62    0.96
  -2   8  -5    2.78    0.79
   2  -8   5    3.17    0.36
  -2   8  -6    2.23    0.32
   2  -8   6    2.30    0.35
   2  -8   6    2.48    0.35
  -2   8  -6    2.32    0.31
   2  -8   6    2.34    0.37
  -2   8  -6    2.41    0.35
  -2   8  -6    1.98    0.66
   2  -8   6    0.95    0.64
   2  -8   6    2.23    0.30
  -2   8  -7    0.61    0.20
   2  -8   7    0.48    0.18
   2  -8   7    0.55    0.22
  -2   8  -7    0.58    0.18
  -2   8  -7    0.36    0.20
   2  -8   7    0.34    0.20
  -2   8  -7    0.21    0.25
   2  -8   7    0.60    0.18
  -2   8  -8    0.68    0.19
   2  -8   8    0.65    0.21
   2  -8   8    0.37    0.19
  -2   8  -8    0.34    0.17
  -2   8  -8    0.32    0.19
   2  -8   8    0.67    0.23
   2  -8   8    0.39    0.15
   2  -8   9    1.99    0.32
   2  -8   9    2.32    0.33
  -2   8  -9    2.39    0.31
   2  -8   9    2.65    0.35
  -2   8  -9    2.21    0.32
  -2   8  -9    1.07    0.49
   2  -8   9    2.12    0.30
  -2   8 -10    0.38    0.19
  -2   8 -10    0.57    0.18
   2  -8  10    0.47    0.15
   2  -8  10    0.42    0.17
  -2   8 -11    1.77    0.26
   2  -8  11    1.88    0.27
   2  -8  11    1.50    0.24
  -2   8 -11    1.66    0.24
   2  -8  12    0.31    0.14
   2  -8  12    0.30    0.13
  -2   8 -12    0.20    0.11
  -2   8 -13    0.04    0.08
   2  -8  13    0.03    0.09
   2  -8  13    0.11    0.10
  -2   8 -13    0.10    0.06
  -2   8 -14    2.26    0.18
   2  -7 -15    0.00    0.08
  -2   7  15    0.14    0.07
   2  -7 -14    0.41    0.13
  -2   7  14    0.45    0.12
  -2   7  14    0.70    0.15
  -2   7  14    0.48    0.14
   2  -7 -13    1.65    0.24
  -2   7  13    1.39    0.22
  -2   7  13    1.55    0.18
  -2   7  13    1.61    0.25
   2  -7 -12    9.32    0.55
  -2   7  12    9.76    0.57
  -2   7  12    9.64    0.60
  -2   7  11   -0.07    0.15
  -2   7  11    0.02    0.09
   2  -7 -11   -0.10    0.13
   2  -7 -11   -0.29    0.32
  -2   7  11    0.05    0.14
  -2   7  10    0.36    0.20
  -2   7  10    0.35    0.15
   2  -7 -10    0.33    0.15
  -2   7  10    0.11    0.12
  -2   7   9    0.23    0.16
  -2   7   9   -0.29    0.15
   2  -7  -9    0.31    0.17
  -2   7   9    0.09    0.13
  -2   7   8    0.62    0.22
  -2   7   8    0.15    0.14
   2  -7  -8    0.80    0.20
   2  -7  -8    0.78    0.56
  -2   7   8    0.53    0.18
  -2   7   7    1.61    0.28
  -2   7   7    1.49    0.26
   2  -7  -7    1.93    0.28
   2  -7  -7    0.83    0.55
  -2   7   7    1.73    0.29
  -2   7   6    0.26    0.16
  -2   7   6   -0.15    0.14
   2  -7  -6    0.11    0.13
  -2   7   6    0.19    0.12
  -2   7   5    0.14    0.16
  -2   7   5    0.30    0.15
   2  -7  -5    0.09    0.29
  -2   7   5    0.11    0.15
  -2   7   4    0.62    0.20
  -2   7   4    0.53    0.21
  -2   7   4    0.79    0.21
  -2   7   4    0.78    0.20
   2  -7  -4    0.37    0.38
   2  -7  -4    1.08    0.67
  -2   7   4    0.20    0.35
  -2   7   3   -0.11    0.20
  -2   7   3    0.27    0.12
  -2   7   3    0.35    0.18
  -2   7   3    0.08    0.15
   2  -7  -3    0.74    0.47
   2  -7  -3    0.58    0.37
  -2   7   3    0.34    0.18
  -2   7   2   29.59    0.97
  -2   7   2   32.01    1.11
  -2   7   2   31.58    1.10
  -2   7   2   30.23    1.07
  -2   7   2   28.81    0.88
   2  -7  -2   30.94    1.15
   2  -7  -2   29.08    2.76
   2  -7  -2   29.06    2.83
  -2   7   2   31.99    2.82
  -2   7   1    1.99    0.29
  -2   7   1    2.16    0.32
  -2   7   1    2.41    0.32
  -2   7   1    2.05    0.31
   2  -7  -1    2.29    0.35
   2  -7  -1    1.86    0.71
  -2   7   1    2.68    0.81
  -2   7   0  124.07    2.14
  -2   7   0  126.44    2.21
  -2   7   0  126.46    2.19
  -2   7   0  125.82    2.13
   2  -7   0  129.34    2.29
   2  -7   0  121.91    5.80
  -2   7   0  128.51    5.73
  -2   7  -1    4.08    0.42
  -2   7  -1    3.97    0.41
  -2   7  -1    4.24    0.42
  -2   7  -1    3.95    0.41
   2  -7   1    3.33    0.39
   2  -7   1    4.09    1.08
  -2   7  -1    4.98    1.05
  -2   7  -1    2.78    0.88
  -2   7  -2    0.58    0.20
   2  -7   2    0.58    0.13
  -2   7  -2    0.67    0.22
  -2   7  -2    0.83    0.21
  -2   7  -2    0.84    0.23
   2  -7   2    0.58    0.21
   2  -7   2    0.65    0.55
  -2   7  -2    0.97    0.42
  -2   7  -2    0.39    0.45
  -2   7  -2    0.66    0.38
  -2   7  -3    0.27    0.33
  -2   7  -3    0.33    0.17
   2  -7   3   -0.42    0.11
  -2   7  -3    0.08    0.13
   2  -7   3    0.25    0.21
   2  -7   3    0.36    0.13
   2  -7   3   -0.05    0.11
  -2   7  -3   -0.39    0.29
  -2   7  -3    0.11    0.12
  -2   7  -4   16.06    1.93
  -2   7  -4   17.41    0.81
  -2   7  -4   16.30    0.79
  -2   7  -4   15.75    0.66
  -2   7  -4   16.39    0.84
   2  -7   4   16.66    0.87
  -2   7  -4   16.77    1.99
   2  -7   4   17.08    2.26
   2  -7   4   16.22    0.70
  -2   7  -5    5.09    0.46
  -2   7  -5    4.37    1.02
   2  -7   5    5.49    0.53
  -2   7  -5    5.53    0.51
  -2   7  -5    5.21    0.43
  -2   7  -5    5.11    0.45
   2  -7   5    5.30    0.52
   2  -7   5    5.34    1.31
  -2   7  -5    7.42    1.36
   2  -7   5    3.52    0.92
   2  -7   5    5.79    0.45
  -2   7  -6   48.63    1.35
   2  -7   6   51.50    1.55
   2  -7   6   49.60    1.44
  -2   7  -6   48.23    1.33
  -2   7  -6   46.45    1.41
   2  -7   6   48.84    1.52
   2  -7   6   50.00    3.78
  -2   7  -6   49.05    3.55
   2  -7   6   46.23    3.35
   2  -7   6   49.17    1.29
  -2   7  -7   11.50    0.66
   2  -7   7   12.36    0.78
   2  -7   7   11.38    0.71
  -2   7  -7   11.47    0.70
  -2   7  -7   11.96    0.75
   2  -7   7   11.52    0.75
   2  -7   7   10.23    1.70
   2  -7   7   10.71    1.58
  -2   7  -7   11.43    1.76
   2  -7   7   10.92    0.64
  -2   7  -8    8.30    0.56
   2  -7   8    8.23    0.63
   2  -7   8    7.80    0.60
  -2   7  -8    8.19    0.60
   2  -7   8    8.01    0.64
  -2   7  -8    7.53    0.60
  -2   7  -8    7.31    1.47
   2  -7   8    7.86    0.55
  -2   7  -9   19.20    0.82
   2  -7   9   19.80    0.95
   2  -7   9   19.42    0.92
  -2   7  -9   18.20    0.89
   2  -7   9   18.64    0.95
  -2   7  -9   18.39    0.91
  -2   7  -9   17.89    2.18
   2  -7   9   18.56    0.83
   2  -7  10    3.44    0.41
   2  -7  10    3.03    0.40
  -2   7 -10    3.53    0.41
  -2   7 -10    3.08    0.37
  -2   7 -10    3.85    0.98
  -2   7 -10    3.29    0.33
   2  -7  11    1.13    0.24
   2  -7  11    1.47    0.29
   2  -7  11    1.79    0.30
  -2   7 -11    1.61    0.28
  -2   7 -11    1.43    0.27
  -2   7 -11    1.64    0.24
  -2   7 -12    0.08    0.15
  -2   7 -12   -0.11    0.11
   2  -7  12    0.14    0.15
   2  -7  12    0.28    0.17
  -2   7 -12    0.11    0.15
   2  -7  13    4.25    0.38
   2  -7  13    3.69    0.35
  -2   7 -13    3.87    0.31
  -2   7 -13    4.14    0.38
   2  -7  14    1.27    0.21
   2  -7  14    0.97    0.17
  -2   7 -14    1.71    0.19
  -2   7 -14    1.55    0.22
  -2   7 -15   -0.09    0.10
  -2   7 -15    0.13    0.07
   2  -7  15    0.10    0.08
   2  -7  15   -0.16    0.08
  -2   6  16    0.33    0.08
  -2   6  16    0.36    0.11
  -2   6  16    0.39    0.11
   2  -6 -16    0.44    0.11
  -2   6  15    5.36    0.36
   2  -6 -15    4.64    0.25
  -2   6  15    5.18    0.37
  -2   6  14    0.33    0.16
   2  -6 -14   -0.17    0.09
  -2   6  14    0.34    0.16
  -2   6  13    1.74    0.30
   2  -6 -13    1.98    0.24
  -2   6  13    1.89    0.29
   2  -6 -13    1.07    0.52
  -2   6  13    1.99    0.24
  -2   6  12    0.16    0.17
  -2   6  12    0.23    0.14
   2  -6 -12    0.66    0.63
   2  -6 -12    0.74    0.47
  -2   6  12   -0.01    0.17
  -2   6  11    0.18    0.16
   2  -6 -11    0.08    0.15
  -2   6  11    0.31    0.17
  -2   6  11    0.51    0.18
  -2   6  10    1.18    0.26
   2  -6 -10    0.97    0.23
  -2   6  10    1.17    0.26
  -2   6  10    1.30    0.24
  -2   6   9    2.01    0.28
  -2   6   9    2.05    0.33
   2  -6  -9    1.76    0.29
  -2   6   9    2.00    0.31
   2  -6  -9    0.67    0.51
   2  -6  -9    2.34    0.76
  -2   6   8   14.52    0.69
  -2   6   8   15.58    0.80
   2  -6  -8   16.28    0.78
  -2   6   8   15.18    0.77
  -2   6   8   15.11    1.66
   2  -6  -8   14.93    2.01
   2  -6  -8   16.52    2.15
  -2   6   7    4.92    0.41
  -2   6   7    5.85    0.49
   2  -6  -7    6.84    0.48
  -2   6   7    6.01    0.49
  -2   6   7    6.26    1.11
   2  -6  -7    6.49    1.28
   2  -6  -7    5.56    1.31
   2  -6  -7    7.10    1.36
  -2   6   6   13.78    0.65
  -2   6   6   15.23    0.73
   2  -6  -6   16.13    0.68
  -2   6   6   15.74    0.76
   2  -6  -6   16.18    2.12
   2  -6  -6   16.23    1.94
   2  -6  -6   13.43    1.92
  -2   6   6   13.85    1.73
  -2   6   6   14.17    0.73
  -2   6   5   16.93    0.75
  -2   6   5   17.96    2.00
   2  -6  -5   16.19    2.06
  -2   6   5   17.75    0.79
   2  -6  -5   15.87    1.85
   2  -6  -5   16.46    2.08
  -2   6   5   16.10    0.68
  -2   6   5   17.23    0.74
   2  -6  -4  104.79    5.15
  -2   6   4  104.07    1.85
   2  -6  -4  100.32    4.94
   2  -6  -4  111.12    4.62
  -2   6   4   98.85    1.74
  -2   6   4  105.31    4.84
  -2   6   4  103.44    1.67
   2  -6  -3   17.49    2.05
  -2   6   3   16.10    1.94
   2  -6  -3   16.95    1.94
  -2   6   2    3.52    0.92
   2  -6  -2    3.59    0.90
  -2   6   1    0.74    0.44
   2  -6  -1    1.89    0.65
   2  -6  -1    2.05    0.75
   2  -6   0    3.88    0.37
  -2   6   0    3.68    0.84
  -2   6   0    3.74    0.91
   2  -6   0    3.30    0.80
   2  -6   0    3.72    0.95
   2  -6   1   21.51    0.83
  -2   6  -1   22.31    2.14
  -2   6  -1   23.61    1.90
   2  -6   1   21.10    2.26
   2  -6   2    1.10    0.20
  -2   6  -2    0.92    0.51
   2  -6   2    0.62    0.47
  -2   6  -2    0.88    0.39
   2  -6   3    0.10    0.12
   2  -6   3    0.04    0.36
  -2   6  -3    0.68    0.46
  -2   6  -3    0.39    0.43
  -2   6  -4    3.58    0.87
  -2   6  -4    3.50    0.35
  -2   6  -4    4.14    0.38
  -2   6  -4    3.55    0.33
   2  -6   4    3.46    0.37
   2  -6   4    3.74    1.00
  -2   6  -4    3.27    0.91
   2  -6   4    5.23    0.99
   2  -6   5    2.97    0.28
  -2   6  -5    3.50    0.85
  -2   6  -5    3.30    0.34
  -2   6  -5    3.19    0.35
  -2   6  -5    3.31    0.31
  -2   6  -5    3.38    0.32
  -2   6  -5    3.28    0.33
   2  -6   5    3.16    0.37
   2  -6   5    3.13    1.01
  -2   6  -5    2.82    0.80
   2  -6   5    4.02    0.83
  -2   6  -6    2.40    0.30
  -2   6  -6    2.46    0.32
   2  -6   6    2.01    0.33
   2  -6   6    2.04    0.30
  -2   6  -6    2.33    0.30
   2  -6   6    2.37    0.33
   2  -6   6    2.25    0.81
  -2   6  -6    2.16    0.74
   2  -6   6    2.53    0.69
   2  -6   6    2.20    0.26
  -2   6  -7    0.21    0.14
   2  -6   7    0.12    0.14
   2  -6   7    0.25    0.19
  -2   6  -7    0.49    0.19
  -2   6  -7    0.14    0.16
   2  -6   7    0.16    0.15
   2  -6   7    0.05    0.12
   2  -6   7   -0.04    0.37
  -2   6  -7    0.57    0.53
   2  -6   7    1.12    0.21
  -2   6  -8   24.39    0.92
   2  -6   8   24.69    1.08
   2  -6   8   24.00    0.98
  -2   6  -8   24.82    1.02
  -2   6  -8   24.28    1.00
   2  -6   8   24.47    1.05
  -2   6  -8   23.69    2.61
   2  -6   8   23.21    2.36
   2  -6   8   22.80    0.88
  -2   6  -8   22.79    0.82
  -2   6  -9    0.32    0.14
  -2   6  -9    0.67    0.19
   2  -6   9    0.61    0.24
   2  -6   9    0.47    0.18
  -2   6  -9    0.77    0.23
  -2   6  -9    0.52    0.20
   2  -6   9    0.46    0.19
   2  -6   9    0.96    0.53
   2  -6   9    0.40    0.18
   2  -6  10    2.26    0.36
   2  -6  10    1.99    0.35
  -2   6 -10    1.85    0.31
  -2   6 -10    2.08    0.34
   2  -6  10    2.10    0.35
  -2   6 -10    1.94    0.81
  -2   6 -10    2.27    0.32
   2  -6  11    1.87    0.33
   2  -6  11    1.84    0.33
  -2   6 -11    1.61    0.30
  -2   6 -11    1.65    0.30
  -2   6 -11    1.56    0.76
  -2   6 -11    1.76    0.30
   2  -6  12    0.79    0.23
   2  -6  12    0.58    0.20
   2  -6  12    0.86    0.26
  -2   6 -12    0.70    0.23
  -2   6 -12    0.82    0.22
  -2   6 -12    0.79    0.52
  -2   6 -12    0.76    0.21
  -2   6 -13    0.21    0.17
  -2   6 -13    0.17    0.14
   2  -6  13   -0.14    0.15
   2  -6  13    0.43    0.23
  -2   6 -14    5.99    0.47
   2  -6  14    5.96    0.45
   2  -6  14    6.90    0.51
  -2   6 -14    6.51    0.47
  -2   6 -15    0.56    0.15
  -2   6 -15    0.58    0.17
   2  -6  15    0.55    0.16
  -2   6 -16    3.38    0.27
   2  -6  16    2.77    0.23
   2  -6  16    3.13    0.27
  -2   6 -16    3.56    0.27
  -2   6 -17    1.56    0.14
   2  -5 -17    1.45    0.15
  -2   5  17    1.56    0.17
  -2   5  17    1.63    0.16
   2  -5 -16    0.73    0.13
   2  -5 -16    0.90    0.17
  -2   5  16    0.95    0.18
  -2   5  16    1.22    0.19
  -2   5  15    0.05    0.12
   2  -5 -15    0.18    0.12
   2  -5 -15    0.12    0.12
   2  -5 -15    0.06    0.09
  -2   5  15   -0.01    0.13
  -2   5  15    0.17    0.10
  -2   5  14   19.46    0.86
   2  -5 -14   18.02    0.85
   2  -5 -14   19.04    0.77
  -2   5  14   18.49    0.71
  -2   5  14   19.01    0.85
  -2   5  13    0.78    0.22
   2  -5 -13    0.71    0.23
  -2   5  13    0.63    0.21
   2  -5 -13    0.93    0.20
   2  -5 -13    0.72    0.47
  -2   5  13    0.49    0.16
  -2   5  12    2.13    0.33
   2  -5 -12    1.81    0.33
  -2   5  12    2.28    0.37
  -2   5  12    1.90    0.31
   2  -5 -12    1.56    0.25
   2  -5 -12    1.05    0.65
  -2   5  12    1.86    0.28
  -2   5  11    7.33    0.57
   2  -5 -11    7.50    0.61
  -2   5  11    7.40    0.60
  -2   5  11    7.79    0.58
  -2   5  11    7.45    0.59
   2  -5 -11    7.94    0.53
   2  -5 -11    6.63    1.38
   2  -5 -11    7.16    1.38
  -2   5  11    7.44    0.52
  -2   5  10    3.04    0.32
  -2   5  10    3.50    0.40
   2  -5 -10    3.15    0.39
  -2   5  10    3.61    0.42
  -2   5  10    3.11    0.37
  -2   5  10    3.80    0.42
   2  -5 -10    3.28    0.33
   2  -5 -10    3.54    1.00
   2  -5 -10    3.48    0.99
   2  -5 -10    4.02    1.06
  -2   5   9    8.84    0.53
  -2   5   9    9.57    0.61
  -2   5   9    9.23    1.34
   2  -5  -9    9.75    0.64
  -2   5   9   10.31    0.64
  -2   5   9   10.55    0.69
  -2   5   9    9.50    0.62
   2  -5  -9    9.52    1.63
   2  -5  -9    8.98    1.51
   2  -5  -9   10.65    1.66
  -2   5   8   -0.04    0.12
  -2   5   8    0.80    0.42
  -2   5   8    0.24    0.14
   2  -5  -8    0.20    0.14
  -2   5   8   -0.30    0.12
  -2   5   8    0.00    0.14
  -2   5   8    0.10    0.14
   2  -5  -8    0.07    0.36
   2  -5  -8   -0.25    0.38
   2  -5  -8    0.68    0.48
   2  -5  -8    0.62    0.46
  -2   5   7    4.47    0.96
  -2   5   7    5.89    0.44
  -2   5   7    5.24    0.44
   2  -5  -7    5.50    0.43
   2  -5  -7    3.67    0.97
   2  -5  -7    4.44    1.01
   2  -5  -7    6.45    1.25
   2  -5  -7    6.05    1.24
  -2   5   7    5.69    0.44
  -2   5   6   30.33    2.45
   2  -5  -6   31.13    2.58
   2  -5  -6   30.64    2.36
   2  -5  -6   32.17    2.72
   2  -5  -6   27.19    2.54
   2  -5  -6   32.34    0.97
  -2   5   5   36.04    2.65
   2  -5  -5   35.37    2.40
   2  -5  -5   33.49    2.49
   2  -5  -5   33.42    2.75
   2  -5  -5   35.35    0.92
  -2   5   4    1.54    0.59
   2  -5  -4    1.08    0.48
   2  -5  -4    1.10    0.53
   2  -5  -4    1.53    0.18
   2  -5  -3    6.03    1.13
  -2   5   3    6.60    1.16
   2  -5  -3    5.74    0.96
   2  -5  -3    7.07    1.17
   2  -5  -2    5.72    1.10
  -2   5   2    5.63    1.04
   2  -5  -2    6.87    0.94
   2  -5  -2    6.20    1.04
   2  -5  -1   56.75    3.33
   2  -5  -1   59.06    3.03
  -2   5   1   59.09    3.13
  -2   5   1   61.08    3.33
  -2   5   0   18.58    1.40
   2  -5   0   18.57    1.67
   2  -5   0   19.94    1.93
  -2   5   0   20.69    1.86
  -2   5   0   18.48    1.82
  -2   5  -1    0.22    0.23
   2  -5   1    0.03    0.33
   2  -5   1    0.32    0.25
   2  -5   1    0.32    0.14
  -2   5  -1    0.41    0.28
   2  -5   2    0.84    0.48
  -2   5  -2    0.90    0.44
   2  -5   2    1.29    0.19
  -2   5  -2    0.92    0.47
   2  -5   3    4.09    0.91
   2  -5   3    3.17    0.83
  -2   5  -3    3.53    0.81
   2  -5   3    3.03    0.28
  -2   5  -3    3.16    0.79
   2  -5   4    2.01    0.67
  -2   5  -4    1.73    0.60
   2  -5   4    2.30    0.25
   2  -5   4    2.83    0.30
  -2   5  -4    2.64    0.54
   2  -5   5    1.40    0.24
   2  -5   5    1.56    0.54
   2  -5   5    1.29    0.63
  -2   5  -5    0.94    0.58
  -2   5  -5    0.68    0.34
   2  -5   5    0.18    0.22
   2  -5   6    2.09    0.71
   2  -5   6    2.23    0.28
   2  -5   6    1.93    0.30
   2  -5   6    1.94    0.68
   2  -5   6    2.04    0.80
  -2   5  -6    0.77    0.53
   2  -5   6    1.30    0.46
   2  -5   7    8.46    1.35
   2  -5   7    8.34    0.59
   2  -5   7    8.42    0.55
   2  -5   7    8.98    1.40
   2  -5   7    8.75    1.57
  -2   5  -7    8.75    1.47
   2  -5   7    7.04    1.06
  -2   5  -8    2.20    0.27
  -2   5  -8    2.15    0.27
   2  -5   8    2.03    0.32
   2  -5   8    2.21    0.28
  -2   5  -8    2.33    0.31
   2  -5   8    2.35    0.32
  -2   5  -8    2.13    0.30
   2  -5   8    3.19    0.87
  -2   5  -8    2.30    0.77
   2  -5   8    1.95    0.23
  -2   5  -9   17.39    0.72
   2  -5   9   16.52    2.01
   2  -5   9   18.37    0.93
  -2   5  -9   17.65    0.73
   2  -5   9   17.57    0.79
  -2   5  -9   18.27    0.86
  -2   5  -9   18.52    0.84
   2  -5   9   18.30    0.87
  -2   5  -9   17.44    2.20
   2  -5   9   15.63    1.96
  -2   5  -9   18.29    0.79
   2  -5   9   17.36    0.75
   2  -5  10    0.90    0.27
   2  -5  10    1.08    0.26
  -2   5 -10    0.97    0.21
  -2   5 -10    1.02    0.25
   2  -5  10    1.19    0.27
  -2   5 -10    1.06    0.24
  -2   5 -10    2.25    0.79
  -2   5 -10    0.75    0.22
   2  -5  10    2.06    0.73
   2  -5  11    1.00    0.26
  -2   5 -11    0.94    0.23
   2  -5  11    1.08    0.29
  -2   5 -11    1.24    0.28
  -2   5 -11    0.80    0.21
  -2   5 -11    0.21    0.43
  -2   5 -11    1.24    0.26
   2  -5  12   12.61    0.80
   2  -5  12   11.80    0.75
  -2   5 -12   12.06    0.73
   2  -5  12   10.98    0.68
  -2   5 -12   12.44    0.75
  -2   5 -12   11.41    0.66
  -2   5 -12   11.25    1.75
  -2   5 -12   12.42    0.74
   2  -5  13    4.56    0.44
   2  -5  13    4.45    0.49
  -2   5 -13    4.85    0.48
   2  -5  13    4.70    0.41
  -2   5 -13    5.31    1.16
  -2   5 -13    4.87    0.48
  -2   5 -14    7.39    0.56
  -2   5 -14    7.51    0.57
  -2   5 -14    5.82    1.13
   2  -5  14    7.84    0.60
   2  -5  14    7.67    0.55
  -2   5 -15    0.54    0.19
  -2   5 -15    0.58    0.19
   2  -5  15    0.61    0.19
  -2   5 -16    1.42    0.24
  -2   5 -16    1.34    0.21
   2  -5  16    1.47    0.25
   2  -5  16    1.05    0.19
  -2   5 -17    2.63    0.26
   2  -5  17    2.35    0.25
   2  -5  17    2.34    0.21
   2  -5  18    0.05    0.07
  -2   5 -18    0.06    0.07
  -2   4  18    0.28    0.10
   2  -4 -18    0.51    0.11
   2  -4 -17    0.60    0.16
   2  -4 -17    0.62    0.14
  -2   4  17    0.52    0.11
  -2   4  17    0.74    0.16
  -2   4  17    0.75    0.11
   2  -4 -16    0.63    0.19
  -2   4  16    0.65    0.16
   2  -4 -16    0.48    0.16
  -2   4  16    0.79    0.20
  -2   4  16    0.67    0.16
   2  -4 -15    0.95    0.24
  -2   4  15    0.74    0.23
  -2   4  15    0.90    0.20
   2  -4 -15    1.18    0.25
  -2   4  15    1.03    0.20
  -2   4  15    0.86    0.22
  -2   4  14    1.10    0.27
   2  -4 -14    1.48    0.29
  -2   4  14    1.28    0.28
  -2   4  14    1.06    0.23
   2  -4 -14    1.24    0.26
   2  -4 -14    1.52    0.69
  -2   4  14    1.11    0.22
  -2   4  13    4.12    0.44
   2  -4 -13    3.74    0.46
  -2   4  13    4.46    0.47
  -2   4  13    4.20    0.37
  -2   4  13    4.08    0.42
   2  -4 -13    3.86    0.41
   2  -4 -13    3.20    0.98
   2  -4 -13    1.87    0.82
  -2   4  13    3.83    0.38
   2  -4 -12    0.63    0.24
  -2   4  12    0.62    0.23
  -2   4  12    0.63    0.22
  -2   4  12    0.69    0.18
   2  -4 -12    1.32    0.73
  -2   4  12    0.60    0.19
   2  -4 -11    4.98    0.51
  -2   4  11    4.97    0.48
  -2   4  11    4.83    0.41
  -2   4  11    4.90    0.46
  -2   4  11    5.24    1.07
   2  -4 -11    3.63    1.11
   2  -4 -11    5.81    1.31
  -2   4  11    4.76    0.42
  -2   4  11    4.40    0.42
  -2   4  10    0.29    0.15
  -2   4  10    0.04    0.14
   2  -4 -10    0.10    0.18
  -2   4  10    0.28    0.21
  -2   4  10    0.19    0.14
  -2   4  10    0.72    0.43
  -2   4  10    0.20    0.12
   2  -4 -10    0.36    0.43
   2  -4 -10   -0.03    0.34
   2  -4 -10    0.03    0.18
  -2   4   9   64.74    1.30
  -2   4   9   67.12    1.47
  -2   4   9   66.15    1.48
  -2   4   9   66.72    3.66
   2  -4  -9   64.92    1.60
   2  -4  -9   59.98    3.95
   2  -4  -9   66.18    4.02
   2  -4  -9   68.78    3.91
  -2   4   9   62.66    1.33
  -2   4   9   66.79    1.53
   2  -4  -8    3.91    0.94
   2  -4  -8    1.61    0.65
  -2   4   8    3.13    0.76
  -2   4   8    4.50    0.91
   2  -4  -8    2.63    0.80
   2  -4  -7    3.69    0.90
   2  -4  -7    3.77    0.88
  -2   4   7    3.89    0.78
  -2   4   7    4.76    0.97
   2  -4  -7    4.00    0.93
   2  -4  -6   51.65    2.94
   2  -4  -6   48.10    2.97
  -2   4   6   51.83    2.98
  -2   4   6   53.22    2.74
   2  -4  -6   50.21    3.13
   2  -4  -5    1.12    0.45
   2  -4  -5    0.58    0.38
  -2   4   5    0.41    0.27
  -2   4   5    0.93    0.50
   2  -4  -5    0.37    0.34
  -2   4   4  161.10    3.78
  -2   4   4  160.59    5.03
   2  -4  -4  157.31    4.61
   2  -4  -4  156.96    4.33
   2  -4  -4  152.41    5.15
   2  -4  -4  154.13    1.62
  -2   4   3    5.11    0.94
   2  -4  -3    4.61    0.69
   2  -4  -3    4.30    0.71
   2  -4  -3    4.35    0.90
   2  -4  -3    4.31    0.86
   2  -4  -3    4.33    0.24
   2  -4  -2    0.49    0.43
   2  -4  -2   -0.31    0.36
  -2   4   2    0.19    0.27
   2  -4  -2    0.47    0.27
   2  -4  -2    0.29    0.18
   2  -4  -1   26.44    1.98
  -2   4   1   30.88    2.05
  -2   4   1   27.36    2.00
   2  -4  -1   25.14    1.71
   2  -4  -1   28.82    1.49
  -2   4   1   24.33    1.28
   2  -4   0    0.40    0.34
   2  -4   0    0.45    0.27
  -2   4   0    0.48    0.27
  -2   4   0    0.23    0.32
   2  -4   1   53.28    2.78
   2  -4   1   56.58    2.40
  -2   4  -1   58.44    2.46
  -2   4  -1   55.79    2.80
  -2   4  -1   56.40    1.61
   2  -4   2  103.09    3.88
  -2   4  -2   95.35    3.37
  -2   4  -2   91.86    2.45
  -2   4  -2   95.13    3.72
   2  -4   2   97.61    2.83
   2  -4   3   -0.49    0.38
  -2   4  -3    0.17    0.26
   2  -4   3    0.23    0.18
  -2   4  -4   16.35    1.57
   2  -4   4   14.32    1.55
   2  -4   4   15.71    0.49
   2  -4   4   15.10    1.36
   2  -4   5    2.27    0.23
   2  -4   5    2.04    0.62
  -2   4  -5    2.47    0.68
   2  -4   5    2.22    0.70
   2  -4   5    2.42    0.62
   2  -4   6    1.07    0.45
   2  -4   6    0.97    0.17
   2  -4   6    1.33    0.23
   2  -4   6    1.10    0.50
   2  -4   6    1.08    0.58
  -2   4  -6    1.46    0.54
   2  -4   6    1.42    0.47
   2  -4   7    0.02    0.18
   2  -4   7    0.33    0.15
   2  -4   7    0.23    0.14
   2  -4   7   -0.40    0.45
   2  -4   7    0.03    0.37
  -2   4  -7    0.57    0.28
   2  -4   7   -0.03    0.25
   2  -4   8    0.35    0.14
   2  -4   8    0.42    0.17
   2  -4   8    0.39    0.31
  -2   4  -8    0.54    0.42
   2  -4   8   -0.06    0.30
   2  -4   9   11.68    0.70
  -2   4  -9   12.27    0.64
   2  -4   9   11.91    0.65
   2  -4   9   13.07    1.68
  -2   4  -9   12.75    1.79
   2  -4   9   11.47    1.45
   2  -4   9    9.63    1.50
   2  -4  10    0.35    0.21
  -2   4 -10    0.66    0.19
   2  -4  10    0.33    0.18
  -2   4 -10    0.33    0.15
  -2   4 -10    0.23    0.12
  -2   4 -10    0.08    0.28
  -2   4 -10    0.79    0.21
   2  -4  11    1.05    0.27
   2  -4  11    1.50    0.26
   2  -4  11    1.16    0.25
  -2   4 -11    1.25    0.25
  -2   4 -11    1.05    0.26
  -2   4 -11    1.09    0.22
  -2   4 -11    2.48    0.84
  -2   4 -11    1.24    0.27
   2  -4  11    2.02    0.79
   2  -4  12   -0.02    0.18
   2  -4  12   -0.01    0.12
   2  -4  12   -0.02    0.20
  -2   4 -12   -0.11    0.15
  -2   4 -12   -0.06    0.14
  -2   4 -12   -0.28    0.15
  -2   4 -12    0.66    0.50
  -2   4 -12    0.05    0.19
   2  -4  12    0.02    0.18
   2  -4  13    1.43    0.27
   2  -4  13    1.84    0.35
  -2   4 -13    1.81    0.33
  -2   4 -13    2.08    0.33
   2  -4  13    1.54    0.27
  -2   4 -13    0.95    0.61
  -2   4 -13    2.44    0.79
  -2   4 -13    1.90    0.34
   2  -4  14    1.34    0.30
   2  -4  14    1.56    0.27
  -2   4 -14    1.68    0.29
   2  -4  14    1.03    0.21
  -2   4 -14    1.02    0.47
  -2   4 -14    2.36    0.74
  -2   4 -14    1.52    0.31
  -2   4 -15    0.23    0.18
  -2   4 -15    0.45    0.20
   2  -4  15    0.35    0.17
  -2   4 -16    2.06    0.28
  -2   4 -16    2.27    0.31
   2  -4  16    2.05    0.33
   2  -4  16    1.98    0.27
  -2   4 -17    1.35    0.23
   2  -4  17    1.25    0.23
   2  -4  17    1.16    0.20
  -2   4 -18    0.06    0.10
   2  -4  18    0.07    0.07
   2  -4  18    0.05    0.10
  -2   4 -18    0.05    0.09
  -2   4 -19    0.00    0.06
  -2   3  19    0.18    0.07
   2  -3 -19    0.34    0.09
   2  -3 -18    0.25    0.12
  -2   3  18    0.24    0.12
  -2   3  18   -0.04    0.05
   2  -3 -18    0.19    0.10
  -2   3  17    2.22    0.28
   2  -3 -17    1.90    0.19
   2  -3 -17    1.97    0.26
  -2   3  17    2.03    0.27
  -2   3  17    1.84    0.20
   2  -3 -16    2.06    0.30
  -2   3  16    1.77    0.28
  -2   3  16    1.73    0.23
   2  -3 -16    2.09    0.24
   2  -3 -16    2.01    0.31
  -2   3  16    1.81    0.25
  -2   3  16    1.64    0.28
   2  -3 -15    1.03    0.24
  -2   3  15    1.16    0.27
  -2   3  15    1.11    0.22
   2  -3 -15    0.82    0.18
   2  -3 -15    1.42    0.62
  -2   3  15    1.15    0.23
  -2   3  14    1.21    0.28
   2  -3 -14    1.45    0.31
   2  -3 -14    1.46    0.24
   2  -3 -14    0.42    0.49
   2  -3 -14    2.02    0.82
  -2   3  14    1.31    0.25
  -2   3  13    0.00    0.16
   2  -3 -13    0.00    0.20
   2  -3 -13    0.01    0.12
   2  -3 -13   -0.12    0.10
   2  -3 -13   -0.39    0.57
   2  -3 -13    0.17    0.45
  -2   3  13    0.27    0.16
  -2   3  13    0.18    0.15
  -2   3  12    5.72    0.45
  -2   3  12    6.17    0.48
  -2   3  12    6.47    0.54
   2  -3 -12    6.45    0.48
   2  -3 -12    5.93    1.32
  -2   3  12    5.52    1.15
  -2   3  12    6.20    1.18
  -2   3  11    0.57    0.38
  -2   3  11   -0.57    0.45
  -2   3  11    0.27    0.19
  -2   3  11    0.00    0.13
   2  -3 -11    0.21    0.14
   2  -3 -11    0.44    0.54
  -2   3  11    0.06    0.12
  -2   3  11    0.38    0.16
  -2   3  10   -1.10    0.57
  -2   3  10    0.25    0.26
   2  -3 -10   -1.34    0.56
   2  -3 -10    0.98    0.54
  -2   3  10   -0.08    0.12
  -2   3  10   -0.05    0.13
   2  -3 -10    0.19    0.11
   2  -3 -10   -0.12    0.44
  -2   3  10   -0.01    0.11
  -2   3  10    0.10    0.11
   2  -3  -9    3.37    0.28
   2  -3  -9    3.16    0.84
   2  -3  -9    3.01    0.89
  -2   3   9    3.57    0.87
  -2   3   9    3.55    0.84
   2  -3  -8   28.11    0.72
   2  -3  -8   27.81    2.42
  -2   3   8   27.61    2.16
  -2   3   8   30.40    2.38
   2  -3  -8   29.35    2.30
   2  -3  -7    3.81    0.87
  -2   3   7    4.85    0.88
  -2   3   7    3.86    0.78
  -2   3   7    3.31    0.80
   2  -3  -7    3.85    0.77
   2  -3  -6   34.33    2.29
  -2   3   6   32.89    2.12
  -2   3   6   37.22    2.34
  -2   3   6   33.48    2.16
   2  -3  -6   34.04    2.09
   2  -3  -6   36.18    2.50
   2  -3  -5    0.35    0.29
  -2   3   5    0.24    0.23
  -2   3   5    0.99    0.44
   2  -3  -5    0.73    0.32
   2  -3  -5    0.60    0.39
   2  -3  -5    0.78    0.42
   2  -3  -4    0.01    0.21
  -2   3   4   -0.12    0.18
  -2   3   4    0.35    0.31
   2  -3  -4    0.38    0.22
   2  -3  -4   -0.04    0.11
   2  -3  -4    0.14    0.31
   2  -3  -3   33.05    1.69
  -2   3   3   33.49    1.55
  -2   3   3   33.11    2.01
   2  -3  -3   33.49    2.10
   2  -3  -3   33.78    1.26
   2  -3  -3   34.03    1.47
   2  -3  -3   33.89    1.88
   2  -3  -2   15.10    1.03
  -2   3   2   16.62    1.38
  -2   3   2   15.56    0.87
   2  -3  -2   15.76    0.78
   2  -3  -2   14.67    1.11
   2  -3  -2   16.43    1.41
   2  -3  -1   68.16    1.78
   2  -3  -1   68.22    1.95
  -2   3   1   77.85    2.88
  -2   3   1   72.86    2.81
  -2   3   1   68.35    1.25
   2  -3  -1   71.69    2.86
   2  -3  -1   69.75    2.13
   2  -3  -1   70.13    2.76
  -2   3   0   36.67    1.52
  -2   3   0   40.62    2.07
  -2   3   0   37.72    0.81
  -2   3   0   39.51    2.04
   2  -3   0   38.53    2.01
   2  -3   0   41.73    1.39
  -2   3  -1    8.41    0.83
   2  -3   1    9.47    0.77
   2  -3   1    9.17    0.95
  -2   3  -1    7.73    0.51
   2  -3   1    7.73    0.61
  -2   3  -1    8.35    0.96
   2  -3   1    7.83    0.93
   2  -3   2    0.11    0.20
  -2   3  -2   -0.06    0.20
   2  -3   2   -0.24    0.17
   2  -3   2    0.34    0.16
   2  -3   3    2.31    0.55
  -2   3  -3    2.07    0.35
  -2   3  -3    2.54    0.54
   2  -3   3    2.01    0.42
   2  -3   4   13.56    1.30
  -2   3  -4   15.38    1.36
  -2   3  -4   15.15    1.00
   2  -3   4   13.63    1.21
   2  -3   4   14.49    1.34
   2  -3   5   15.28    1.42
   2  -3   5   13.84    1.40
   2  -3   5   13.68    1.40
  -2   3  -5   13.57    1.35
   2  -3   5   15.72    1.41
   2  -3   5   14.01    0.56
   2  -3   6   19.10    1.70
   2  -3   6   19.18    1.71
   2  -3   6   17.30    1.65
  -2   3  -6   20.83    1.78
   2  -3   6   18.17    1.58
   2  -3   6   19.42    0.69
   2  -3   7    1.65    0.24
   2  -3   7    1.22    0.51
   2  -3   7    1.70    0.63
  -2   3  -7    1.65    0.56
   2  -3   7    1.18    0.52
   2  -3   8    1.46    0.24
   2  -3   8    1.76    0.63
  -2   3  -8    1.44    0.55
   2  -3   8    0.90    0.41
   2  -3   8    0.22    0.41
   2  -3   8    1.44    0.20
   2  -3   9    2.52    0.33
  -2   3  -9    2.51    0.73
   2  -3   9    1.76    0.62
   2  -3   9    2.08    0.73
   2  -3   9    2.50    0.28
   2  -3  10   60.92    1.57
  -2   3 -10   59.12    3.60
   2  -3  10   64.36    3.25
   2  -3  10   67.53    4.10
   2  -3  11    0.02    0.17
   2  -3  11    0.32    0.13
  -2   3 -11    0.09    0.14
   2  -3  11    0.08    0.13
  -2   3 -11    0.08    0.13
  -2   3 -11    0.38    0.13
  -2   3 -11    0.60    0.40
  -2   3 -11   -0.09    0.19
  -2   3 -12   23.62    1.00
   2  -3  12   21.58    0.87
  -2   3 -12   22.16    0.99
   2  -3  12   23.44    1.01
  -2   3 -12   22.82    0.95
  -2   3 -12   22.72    0.82
  -2   3 -12   21.38    2.26
   2  -3  12   23.24    2.59
   2  -3  13    0.59    0.24
   2  -3  13    0.88    0.22
  -2   3 -13    0.52    0.18
  -2   3 -13    0.51    0.20
  -2   3 -13    0.53    0.18
   2  -3  13    0.72    0.22
  -2   3 -13    0.42    0.38
  -2   3 -13    0.80    0.24
   2  -3  14    1.16    0.30
   2  -3  14    1.32    0.25
  -2   3 -14    1.21    0.26
  -2   3 -14    0.89    0.20
   2  -3  14    0.98    0.25
  -2   3 -14    1.88    0.69
  -2   3 -14    1.14    0.26
   2  -3  15    0.14    0.15
  -2   3 -15    0.11    0.14
  -2   3 -15    0.16    0.14
   2  -3  15    0.01    0.11
  -2   3 -15    0.49    0.41
  -2   3 -15    0.18    0.17
   2  -3  16    0.95    0.19
  -2   3 -16    0.94    0.21
  -2   3 -16    0.84    0.20
   2  -3  16    1.12    0.27
   2  -3  16    0.82    0.19
  -2   3 -16    0.95    0.24
  -2   3 -17    0.58    0.15
  -2   3 -17    0.43    0.17
   2  -3  17    0.44    0.19
   2  -3  17    0.49    0.15
  -2   3 -18    0.26    0.14
   2  -3  18    0.01    0.12
  -2   3 -18    0.19    0.12
  -2   3 -19    0.05    0.07
   2  -3  19    0.03    0.09
  -2   3 -19    0.04    0.09
  -2   2  19    1.26    0.16
   2  -2 -19    1.49    0.18
   2  -2 -18    2.71    0.28
   2  -2 -18    2.20    0.22
  -2   2  18    2.92    0.26
  -2   2  18    3.11    0.29
  -2   2  18    2.52    0.22
  -2   2  17    1.29    0.22
   2  -2 -17    1.05    0.21
  -2   2  17    1.25    0.20
   2  -2 -17    1.15    0.20
   2  -2 -17    1.02    0.22
  -2   2  16    5.74    0.47
   2  -2 -16    5.08    0.43
   2  -2 -16    5.27    0.47
  -2   2  16    4.65    0.40
   2  -2 -15    3.22    0.42
  -2   2  15    2.87    0.37
  -2   2  15    2.77    0.30
   2  -2 -15    3.13    0.36
   2  -2 -15    2.63    0.35
   2  -2 -15    2.19    0.80
  -2   2  15    3.07    0.35
   2  -2 -14    4.03    0.47
  -2   2  14    4.38    0.46
   2  -2 -14    3.68    0.42
   2  -2 -14    5.01    1.24
  -2   2  14    4.32    0.41
  -2   2  14    4.65    0.36
  -2   2  13    1.58    0.23
  -2   2  13    1.39    0.25
  -2   2  13    1.57    0.29
  -2   2  13    1.46    0.27
   2  -2 -13    1.33    0.26
   2  -2 -13    1.08    0.21
   2  -2 -13    2.51    0.93
  -2   2  13    1.94    0.74
  -2   2  12    0.59    0.46
  -2   2  12    2.19    0.62
   2  -2 -12    1.72    0.83
  -2   2  12    2.26    0.31
  -2   2  12    2.01    0.31
   2  -2 -12    2.18    0.28
   2  -2 -12    2.21    0.31
   2  -2 -12    1.57    0.71
  -2   2  12    1.75    0.26
  -2   2  12    1.75    0.25
  -2   2  11   -0.50    0.41
  -2   2  11   -1.03    0.61
   2  -2 -11    0.02    0.40
  -2   2  11    0.34    0.17
  -2   2  11    0.19    0.13
   2  -2 -11    0.23    0.15
   2  -2 -11    0.13    0.11
   2  -2 -11   -0.43    0.51
  -2   2  11    0.00    0.12
  -2   2  11   -0.01    0.10
  -2   2  10    6.82    1.30
  -2   2  10    5.46    1.11
   2  -2 -10    5.45    0.37
   2  -2 -10    5.23    0.42
   2  -2 -10    5.50    0.35
   2  -2 -10    4.19    1.00
   2  -2 -10    6.08    1.17
  -2   2   9   22.59    2.12
  -2   2   9   20.15    1.64
  -2   2   9   21.43    2.10
   2  -2  -9   19.54    0.62
   2  -2  -9   20.18    2.13
   2  -2  -9   19.36    1.98
   2  -2  -9   20.44    0.61
  -2   2   8    5.52    1.06
  -2   2   8    5.76    1.01
  -2   2   8    6.32    0.84
   2  -2  -8    5.04    0.85
   2  -2  -8    4.53    0.90
   2  -2  -8    5.32    1.06
   2  -2  -8    4.69    0.28
   2  -2  -7    1.26    0.39
  -2   2   7    1.06    0.45
  -2   2   7    1.19    0.48
  -2   2   7    0.28    0.23
   2  -2  -7    1.03    0.47
   2  -2  -7    0.31    0.39
   2  -2  -6   22.86    1.43
  -2   2   6   26.35    1.89
  -2   2   6   26.55    1.41
  -2   2   6   26.73    1.87
  -2   2   6   24.56    1.85
   2  -2  -6   25.25    1.81
   2  -2  -6   25.14    1.99
  -2   2   6   23.96    1.25
   2  -2  -5    2.79    0.48
  -2   2   5    3.70    0.67
  -2   2   5    3.38    0.34
  -2   2   5    3.23    0.45
  -2   2   5    2.69    0.59
  -2   2   5    2.23    0.54
   2  -2  -5    2.91    0.41
   2  -2  -5    3.17    0.58
   2  -2  -5    2.34    0.61
   2  -2  -5    3.59    0.64
  -2   2   5    3.45    0.44
  -2   2   4    7.35    0.86
  -2   2   4    7.35    0.53
  -2   2   4    6.92    0.33
  -2   2   4    7.74    0.91
  -2   2   4    8.57    0.91
   2  -2  -4    7.41    0.76
   2  -2  -4    7.16    0.78
  -2   2   4    7.88    0.56
   2  -2  -4    8.03    1.00
   2  -2  -4    7.34    0.49
  -2   2   3    0.18    0.18
  -2   2   3    0.17    0.07
  -2   2   3    0.26    0.32
   2  -2  -3    0.15    0.25
  -2   2   3    0.10    0.11
   2  -2  -3    0.41    0.20
  -2   2   2   67.92    2.44
  -2   2   2   66.11    1.86
   2  -2  -2   68.13    1.80
   2  -2  -2   65.44    2.25
  -2   2   1   19.42    1.27
  -2   2   1   19.64    1.26
  -2   2   1   18.87    0.79
   2  -2  -1   20.22    1.30
   2  -2  -1   18.86    0.76
   2  -2   0  171.67    1.41
  -2   2   0  177.90    3.72
  -2   2   0  182.83    3.71
   2  -2   0  178.66    3.51
   2  -2   0  175.25    1.36
   2  -2   0  173.45    3.61
   2  -2   1    5.04    0.43
  -2   2  -1    5.23    0.68
  -2   2  -1    5.53    0.66
   2  -2   1    4.91    0.61
   2  -2   1    5.36    0.62
   2  -2   2    0.38    0.27
  -2   2  -2    0.17    0.20
   2  -2   2    0.22    0.15
   2  -2   3   28.41    1.51
  -2   2  -3   30.80    1.60
  -2   2  -3   29.12    1.27
   2  -2   3   28.09    1.51
   2  -2   3   28.52    1.32
   2  -2   3   26.40    0.54
   2  -2   4    0.22    0.18
  -2   2  -4    0.26    0.22
   2  -2   4    0.18    0.10
   2  -2   4    0.13    0.19
   2  -2   4   -0.25    0.25
   2  -2   5    1.05    0.42
   2  -2   5    1.38    0.42
  -2   2  -5    1.72    0.44
   2  -2   5    1.81    0.30
   2  -2   5    1.43    0.40
   2  -2   5    1.52    0.46
   2  -2   6   30.75    0.78
   2  -2   6   31.26    1.95
   2  -2   6   28.60    1.40
   2  -2   6   30.30    1.94
  -2   2  -6   29.23    1.86
   2  -2   6   30.41    2.00
   2  -2   7    8.03    0.44
   2  -2   7    6.58    0.97
   2  -2   7    7.60    0.81
  -2   2  -7    6.83    1.00
   2  -2   7    6.40    0.97
   2  -2   7    6.73    1.01
   2  -2   8   13.45    0.61
   2  -2   8   15.52    1.63
   2  -2   8   13.29    1.21
   2  -2   8   13.13    1.40
  -2   2  -8   13.95    1.44
   2  -2   9    1.19    0.22
   2  -2   9    1.41    0.43
   2  -2   9    1.32    0.52
  -2   2  -9    0.95    0.43
   2  -2   9    1.02    0.42
   2  -2  10    7.99    0.54
  -2   2 -10    7.36    1.12
   2  -2  10    7.74    1.15
   2  -2  10    8.36    1.07
   2  -2  10    8.23    1.31
   2  -2  11    6.96    0.54
  -2   2 -11    6.73    0.49
  -2   2 -11    6.36    1.08
   2  -2  11    4.46    1.09
   2  -2  11    4.70    0.83
   2  -2  11    6.52    1.25
  -2   2 -12    3.95    0.40
   2  -2  12    3.95    0.41
  -2   2 -12    4.45    0.43
   2  -2  12    4.29    0.36
  -2   2 -12    3.90    0.38
  -2   2 -12    4.22    0.38
   2  -2  12    4.16    0.40
  -2   2 -12    4.08    0.92
   2  -2  12    2.70    0.83
   2  -2  12    4.49    1.12
  -2   2 -13   21.16    0.94
   2  -2  13   21.36    0.86
  -2   2 -13   20.16    0.95
   2  -2  13   19.40    0.94
  -2   2 -13   21.16    0.88
   2  -2  13   19.93    0.88
  -2   2 -13   20.82    0.91
  -2   2 -13   19.27    1.91
   2  -2  13   20.97    2.44
   2  -2  13   22.91    2.59
   2  -2  14    2.58    0.36
  -2   2 -14    2.45    0.35
  -2   2 -14    2.84    0.35
   2  -2  14    2.06    0.29
  -2   2 -14    2.73    0.37
  -2   2 -14    2.91    0.37
   2  -2  15    3.12    0.36
   2  -2  15    3.42    0.44
  -2   2 -15    3.20    0.36
   2  -2  15    3.10    0.37
  -2   2 -15    3.04    0.39
  -2   2 -15    3.94    1.03
  -2   2 -15    3.63    0.42
   2  -2  16   -0.05    0.13
  -2   2 -16    0.07    0.14
  -2   2 -16   -0.01    0.18
   2  -2  16    0.12    0.19
   2  -2  16    0.00    0.10
   2  -2  17    0.86    0.20
   2  -2  17    0.96    0.25
  -2   2 -17    0.65    0.20
   2  -2  17    0.91    0.18
  -2   2 -17    0.90    0.22
  -2   2 -18    0.51    0.16
  -2   2 -18    0.69    0.17
  -2   2 -18    0.47    0.17
   2  -2  18    0.58    0.19
  -2   2 -19    0.44    0.13
   2  -2  19    0.30    0.13
  -2   2 -19    0.45    0.14
   2  -2  20    7.00    0.31
  -2   2 -20    7.32    0.31
   2  -1 -19   -0.09    0.08
  -2   1  19    0.01    0.08
  -2   1  19    0.10    0.06
  -2   1  18    0.50    0.14
   2  -1 -18    0.48    0.15
   2  -1 -18    0.49    0.16
  -2   1  18    0.42    0.12
   2  -1 -17    0.09    0.14
  -2   1  17    0.01    0.11
   2  -1 -17    0.08    0.11
  -2   1  17    0.11    0.13
   2  -1 -16    3.12    0.37
  -2   1  16    3.21    0.36
   2  -1 -16    3.00    0.38
   2  -1 -16    3.17    0.37
   2  -1 -16    2.89    0.78
  -2   1  16    3.39    0.36
   2  -1 -15   -0.51    0.16
  -2   1  15    0.09    0.14
  -2   1  15    0.10    0.17
   2  -1 -15    0.12    0.15
   2  -1 -15    0.37    0.49
  -2   1  15   -0.06    0.14
  -2   1  14    2.42    0.35
  -2   1  14    2.15    0.34
   2  -1 -14    2.11    0.31
   2  -1 -14    2.21    0.35
   2  -1 -14    2.33    0.85
  -2   1  14    2.06    0.32
  -2   1  13    0.89    0.53
  -2   1  13    1.72    0.71
   2  -1 -13    0.88    0.51
  -2   1  13    0.38    0.17
  -2   1  13    0.13    0.16
   2  -1 -13    0.40    0.16
   2  -1 -13    0.41    0.20
   2  -1 -13    1.73    0.26
  -2   1  13    0.37    0.17
  -2   1  12    1.53    0.25
  -2   1  12    0.95    0.18
  -2   1  12    1.74    0.76
  -2   1  12    1.68    0.69
   2  -1 -12    1.40    0.24
  -2   1  12    1.55    0.28
  -2   1  12    1.55    0.27
  -2   1  12    1.59    0.27
   2  -1 -12    1.27    0.26
   2  -1 -12    1.32    0.25
   2  -1 -12    1.79    0.74
   2  -1 -12    1.99    0.82
  -2   1  11    2.17    0.74
  -2   1  11    0.15    0.34
  -2   1  11    1.76    0.26
   2  -1 -11    1.48    0.24
  -2   1  11    1.49    0.24
   2  -1 -11    1.75    0.26
   2  -1 -11    1.46    0.27
   2  -1 -11    2.92    0.93
   2  -1 -11    1.69    0.23
   2  -1 -11    3.06    0.90
  -2   1  11    1.60    0.25
  -2   1  10   39.35    2.98
  -2   1  10   40.71    3.10
   2  -1 -10   37.55    0.94
   2  -1 -10   37.45    1.04
   2  -1 -10   38.37    1.05
   2  -1 -10   36.79    2.73
   2  -1 -10   35.07    2.82
  -2   1  10   35.58    2.45
  -2   1   9   78.55    3.95
  -2   1   9   71.62    3.35
  -2   1   9   74.63    3.14
  -2   1   9   75.11    4.01
   2  -1  -9   73.35    1.22
   2  -1  -9   74.03    3.57
  -2   1   9   74.39    3.41
   2  -1  -9   79.68    4.06
   2  -1  -9   76.33    3.93
   2  -1  -9   75.56    1.36
  -2   1   8  115.70    3.65
  -2   1   8  109.14    3.85
  -2   1   8  112.78    4.47
  -2   1   8  119.93    4.71
   2  -1  -8  108.61    4.00
   2  -1  -8  108.59    1.32
   2  -1  -8  115.61    4.51
  -2   1   8  109.79    3.90
   2  -1  -8  117.61    4.64
   2  -1  -8  109.99    1.51
   2  -1  -7   17.90    1.48
  -2   1   7   16.78    1.62
  -2   1   7   18.25    1.31
  -2   1   7   18.76    1.74
  -2   1   7   17.85    1.43
   2  -1  -7   16.47    1.68
   2  -1  -7   15.81    1.57
  -2   1   7   16.93    1.44
   2  -1  -6   15.04    1.26
  -2   1   6   14.77    1.41
  -2   1   6   15.56    1.10
  -2   1   6   14.43    1.16
  -2   1   6   16.32    1.13
  -2   1   6   15.67    1.49
   2  -1  -6   16.24    1.40
   2  -1  -6   14.89    1.40
   2  -1  -6   16.15    1.53
  -2   1   6   16.39    1.29
  -2   1   5   24.39    1.68
  -2   1   5   22.37    1.27
  -2   1   5   22.71    1.17
  -2   1   5   21.61    1.29
  -2   1   5   23.18    1.65
   2  -1  -5   21.98    1.66
   2  -1  -5   23.29    1.19
   2  -1  -5   22.13    1.56
   2  -1  -5   21.70    1.51
  -2   1   5   21.65    1.35
   2  -1  -5   22.45    1.10
  -2   1   4   -0.13    0.23
  -2   1   4   -0.11    0.11
  -2   1   4    0.11    0.19
  -2   1   4    0.03    0.17
  -2   1   4   -0.40    0.19
  -2   1   4    0.16    0.25
   2  -1  -4    0.12    0.14
   2  -1  -4   -0.29    0.24
  -2   1   4   -0.03    0.13
   2  -1  -4   -0.28    0.18
  -2   1   3   31.56    1.49
  -2   1   3   31.75    0.91
  -2   1   3   34.13    1.67
  -2   1   3   32.59    1.63
  -2   1   3   32.23    1.53
   2  -1  -3   32.38    0.64
  -2   1   3   33.23    1.36
   2  -1  -2  736.92    3.26
  -2   1   2  728.38    6.93
  -2   1   2  740.22    6.47
  -2   1   2  752.15    5.99
   2  -1  -2  764.59    3.94
  -2   1   1  700.61    5.36
  -2   1   1  698.61    5.52
   2  -1   0  129.26    1.20
  -2   1   0  137.28    2.69
  -2   1  -1   12.49    0.84
  -2   1  -1   14.56    0.91
   2  -1   1   12.84    0.59
  -2   1  -1   13.39    0.80
   2  -1   1   13.61    0.71
   2  -1   1   12.78    0.73
   2  -1   2  138.82    2.40
  -2   1  -2  142.71    2.72
  -2   1  -2  144.12    2.45
  -2   1  -3    7.55    0.66
   2  -1   3    7.93    0.70
  -2   1  -3    7.96    0.64
   2  -1   4    0.46    0.22
  -2   1  -4    0.62    0.25
   2  -1   4    0.54    0.25
   2  -1   4    0.22    0.24
  -2   1  -4    0.19    0.16
   2  -1   4    0.20    0.20
   2  -1   4    0.25    0.27
   2  -1   5   21.00    1.42
  -2   1  -5   23.21    1.38
   2  -1   5   23.34    1.53
   2  -1   6   53.44    2.50
  -2   1  -6   48.52    1.45
  -2   1  -6   51.24    2.20
   2  -1   6   51.67    2.34
   2  -1   6   52.52    2.44
   2  -1   7    4.57    0.31
   2  -1   7    4.44    0.70
   2  -1   7    4.11    0.80
  -2   1  -7    4.35    0.53
  -2   1  -7    4.57    0.70
   2  -1   7    4.23    0.74
   2  -1   8   25.86    0.79
   2  -1   8   25.96    2.07
   2  -1   8   27.82    1.86
  -2   1  -8   25.05    1.33
  -2   1  -8   25.80    1.74
   2  -1   8   24.26    1.84
   2  -1   9   35.86    1.00
   2  -1   9   35.25    2.56
   2  -1   9   34.56    2.28
   2  -1   9   35.01    2.33
  -2   1  -9   37.03    2.18
   2  -1  10   79.53    4.15
   2  -1  10   75.88    3.57
  -2   1 -10   82.73    3.41
   2  -1  11    2.53    0.25
  -2   1 -11    3.21    0.71
   2  -1  11    3.65    0.81
   2  -1  11    2.87    0.85
   2  -1  12    9.52    0.50
   2  -1  12    9.13    0.59
  -2   1 -12    9.96    0.60
  -2   1 -12    9.29    0.52
   2  -1  12    9.30    0.55
  -2   1 -12    9.89    0.59
  -2   1 -12   10.11    0.58
   2  -1  12   10.36    1.43
   2  -1  12   10.09    1.66
  -2   1 -13    4.27    0.43
   2  -1  13    4.32    0.37
  -2   1 -13    4.35    0.38
   2  -1  13    4.58    0.44
  -2   1 -13    4.21    0.43
  -2   1 -13    4.52    0.42
   2  -1  13    4.75    0.94
   2  -1  13    3.61    1.05
   2  -1  14   15.11    0.72
   2  -1  14   16.32    0.88
  -2   1 -14   15.30    0.71
   2  -1  14   16.16    0.82
  -2   1 -14   15.45    0.84
  -2   1 -14   15.74    0.74
   2  -1  14   15.35    2.15
   2  -1  14   16.00    2.09
  -2   1 -14   15.62    0.80
   2  -1  15    3.74    0.39
   2  -1  15    3.75    0.41
   2  -1  15    3.63    0.45
  -2   1 -15    3.92    0.46
  -2   1 -15    3.12    0.35
  -2   1 -15    3.86    1.11
  -2   1 -15    3.31    0.39
   2  -1  16    0.59    0.20
  -2   1 -16    1.00    0.26
  -2   1 -16    0.62    0.17
  -2   1 -16    0.80    0.21
  -2   1 -16    0.17    0.23
   2  -1  16    1.00    0.26
   2  -1  16    0.62    0.18
   2  -1  17    1.23    0.23
  -2   1 -17    1.22    0.26
  -2   1 -17    1.25    0.28
  -2   1 -17    1.28    0.24
   2  -1  17    1.31    0.28
   2  -1  18    1.79    0.21
  -2   1 -18    1.86    0.28
  -2   1 -18    1.64    0.23
   2  -1  18    1.72    0.29
  -2   1 -18    1.33    0.25
   2  -1  19    0.36    0.15
  -2   1 -19    0.09    0.08
  -2   1 -19    0.17    0.09
  -2   1 -19    0.10    0.13
   2  -1  20    0.75    0.13
  -2   1 -20    0.61    0.12
  -2   0  19    0.17    0.07
   2   0 -19    0.04    0.08
  -2   0  18    0.13    0.11
   2   0 -18    0.26    0.14
  -2   0  18    0.11    0.06
   2   0 -17    0.41    0.14
  -2   0  17    0.31    0.14
   2   0 -17    0.42    0.18
  -2   0  17    0.36    0.16
   2   0 -17    0.31    0.12
   2   0 -16    9.35    0.51
  -2   0  16    8.17    0.54
  -2   0  16    9.09    0.59
   2   0 -16    8.32    0.59
   2   0 -16    9.03    0.59
  -2   0  16    9.42    0.60
   2   0 -15    0.24    0.12
  -2   0  15    0.19    0.13
  -2   0  15    0.21    0.18
   2   0 -15    0.24    0.19
   2   0 -15    0.27    0.17
  -2   0  15    0.12    0.14
   2   0 -14    0.89    0.26
   2   0 -14    0.72    0.26
  -2   0  14    0.77    0.23
  -2   0  14    0.76    0.25
   2   0 -14    0.86    0.18
  -2   0  14    0.73    0.21
  -2   0  13    0.79    0.53
  -2   0  13    0.21    0.30
  -2   0  13    0.08    0.15
   2   0 -13    0.06    0.16
   2   0 -13    0.15    0.10
  -2   0  13   -0.03    0.18
  -2   0  13    0.19    0.14
  -2   0  13    0.08    0.15
   2   0 -13    0.01    0.14
   2   0 -13    0.09    0.18
   2   0 -13    0.71    0.52
   2   0 -13    0.74    0.48
  -2   0  12   55.24    3.84
  -2   0  12   53.01    3.85
  -2   0  12   48.93    1.39
  -2   0  12   51.95    1.44
   2   0 -12   50.90    1.43
  -2   0  12   47.94    1.23
  -2   0  12   49.61    1.42
  -2   0  12   49.73    1.34
   2   0 -12   51.27    1.52
   2   0 -12   49.61    1.43
   2   0 -12   50.57    1.34
   2   0 -12   51.05    3.64
   2   0 -12   48.70    3.63
  -2   0  12   47.79    3.20
  -2   0  11    0.96    0.54
  -2   0  11    0.17    0.20
  -2   0  11   -0.06    0.20
  -2   0  11    0.17    0.12
   2   0 -11    0.09    0.14
  -2   0  11    0.33    0.18
  -2   0  11    0.27    0.16
   2   0 -11    0.04    0.12
   2   0 -11   -0.49    0.45
  -2   0  11    0.14    0.38
   2   0 -11    0.16    0.13
  -2   0  11    0.28    0.17
   2   0 -10   17.23    0.75
   2   0 -10   16.80    0.70
   2   0 -10   17.12    1.96
   2   0 -10   16.92    1.91
   2   0 -10   15.79    1.90
  -2   0  10   16.88    1.88
  -2   0  10   16.00    1.68
  -2   0  10   18.93    2.14
  -2   0  10   17.07    1.98
   2   0  -9    1.63    0.24
   2   0  -9    1.07    0.52
   2   0  -9    1.51    0.22
   2   0  -9    2.11    0.69
   2   0  -9    1.72    0.66
  -2   0   9    1.23    0.50
  -2   0   9    1.28    0.60
  -2   0   9    1.49    0.57
  -2   0   9    1.14    0.45
   2   0  -8    4.72    0.33
   2   0  -8    4.85    0.93
   2   0  -8    4.84    0.94
   2   0  -8    4.43    0.94
  -2   0   8    3.77    0.87
  -2   0   8    5.41    1.01
  -2   0   8    3.55    0.73
  -2   0   8    3.89    0.90
   2   0  -7   81.36    2.39
   2   0  -7   83.50    3.41
   2   0  -7   80.40    3.51
   2   0  -7   80.42    3.55
   2   0  -7   84.94    3.65
  -2   0   7   82.44    3.44
  -2   0   7   82.95    3.16
  -2   0   7   83.51    3.61
  -2   0   7   85.98    2.28
  -2   0   7   84.68    3.74
   2   0  -6   65.71    2.04
   2   0  -6   67.36    1.97
   2   0  -6   65.25    2.94
   2   0  -6   64.29    2.94
  -2   0   6   60.63    2.74
  -2   0   6   68.16    3.02
  -2   0   6   66.45    2.58
  -2   0   6   67.05    2.11
  -2   0   6   66.14    3.05
   2   0  -5    4.41    0.60
   2   0  -5    3.53    0.46
   2   0  -5    5.01    0.54
   2   0  -5    5.49    0.81
  -2   0   5    5.06    0.77
  -2   0   5    5.55    0.68
  -2   0   5    5.45    0.82
  -2   0   5    4.84    0.57
  -2   0   5    5.44    0.83
   2   0  -4   50.72    1.88
   2   0  -4   49.83    1.34
   2   0  -4   49.96    2.17
   2   0  -4   48.33    1.50
  -2   0   4   45.84    0.98
  -2   0   4   49.43    2.12
  -2   0   4   52.73    2.24
  -2   0   4   48.25    1.78
  -2   0   4   49.45    1.77
  -2   0   4   52.36    2.26
   2   0  -3   10.30    0.80
   2   0  -3   10.81    0.67
   2   0  -3    9.20    0.80
  -2   0   3   10.24    0.90
  -2   0   3    9.56    0.50
  -2   0   3   10.58    0.93
  -2   0   3    8.58    0.75
  -2   0   3    9.70    0.74
  -2   0   3    9.77    0.92
   2   0  -2   58.37    1.57
  -2   0   2   59.99    1.36
   2   0  -2   59.34    1.95
  -2   0   2   60.24    1.98
  -2   0   2   59.73    1.99
   2   0  -1  992.26    6.47
  -2   0   1  985.28    5.96
  -2   0   1  997.00    7.44
   2   0  -1 1000.00    5.59
   2   0   0   11.78    0.72
  -2   0   0   12.24    0.75
  -2   0   0   12.81    0.84
   2   0   0   13.36    0.65
  -2   0   0   14.60    0.80
   2   0   1   16.22    0.91
  -2   0  -1   16.80    0.96
  -2   0  -1   16.72    0.76
   2   0   1   17.71    0.81
  -2   0  -1   18.38    0.80
   2   0   2  139.49    1.22
  -2   0  -2  136.11    2.91
  -2   0  -2  135.37    2.12
  -2   0  -2  139.70    1.83
   2   0   2  136.09    2.54
  -2   0  -3   43.41    1.75
  -2   0  -3   46.76    0.83
   2   0   3   45.28    1.67
   2   0   4   13.09    1.02
   2   0   4   13.83    1.00
   2   0   4   13.32    0.99
  -2   0  -5    6.91    0.48
   2   0   5    6.32    0.81
  -2   0  -5    6.63    0.66
   2   0   5    8.74    0.88
  -2   0  -6  171.30    1.94
   2   0   6  178.07    4.60
  -2   0  -6  179.72    3.55
  -2   0  -6  188.24    3.58
   2   0   6  180.72    4.31
   2   0   7    7.25    1.03
   2   0   7    8.45    0.39
  -2   0  -7    7.42    0.67
  -2   0  -7    7.51    0.85
  -2   0  -7    8.00    0.79
   2   0   7    6.70    0.94
   2   0   8  137.74    4.73
  -2   0  -8  132.05    3.68
  -2   0  -8  129.96    3.01
   2   0   8  134.41    3.47
  -2   0  -8  127.32    3.31
  -2   0  -8  129.77    1.37
   2   0   9    1.17    0.53
   2   0   9    1.00    0.56
   2   0   9    0.75    0.38
  -2   0  -9    0.55    0.31
  -2   0  -9    1.03    0.42
  -2   0  -9    1.47    0.17
   2   0   9    1.52    0.19
   2   0  10    0.78    0.47
   2   0  10    1.20    0.51
  -2   0 -10    0.01    0.32
  -2   0 -10    0.88    0.15
   2   0  10    1.05    0.18
   2   0  11    2.34    0.70
   2   0  11    3.48    0.92
  -2   0 -11    2.53    0.66
   2   0  11    3.31    0.30
  -2   0 -11    3.53    0.30
   2   0  12    1.45    0.26
  -2   0 -12    0.99    0.22
  -2   0 -12    1.32    0.20
   2   0  12    0.19    0.32
  -2   0 -12    1.13    0.20
   2   0  12    1.33    0.59
  -2   0 -13   16.37    0.84
   2   0  13   15.68    0.80
   2   0  13   15.88    2.11
   2   0  13   15.73    1.98
   2   0  13   15.78    0.67
   2   0  13   16.16    0.83
  -2   0 -13   15.70    0.72
  -2   0 -14   41.69    1.38
  -2   0 -14   41.89    1.30
   2   0  14   46.24    3.62
   2   0  14   48.32    3.22
   2   0  14   43.93    1.41
   2   0  14   42.66    1.17
   2   0  14   41.38    1.33
  -2   0 -14   42.59    1.23
   2   0  15    1.89    0.33
  -2   0 -15    1.74    0.32
  -2   0 -15    1.77    0.29
  -2   0 -15    2.28    0.32
  -2   0 -15    2.52    0.91
   2   0  15    2.03    0.29
   2   0  15    1.83    0.33
   2   0  16    0.56    0.22
  -2   0 -16    0.48    0.17
   2   0  16    0.28    0.18
  -2   0 -16    0.52    0.19
  -2   0 -16    0.42    0.18
  -2   0 -16   -0.20    0.39
  -2   0 -16    0.31    0.19
  -2   0 -17    4.77    0.39
   2   0  17    4.02    0.40
   2   0  17    5.49    0.52
  -2   0 -17    4.94    0.42
  -2   0 -17    4.67    0.41
  -2   0 -17    5.15    0.49
  -2   0 -17    6.07    1.20
  -2   0 -17    4.71    0.47
  -2   0 -18    1.86    0.23
   2   0  18    1.65    0.29
  -2   0 -18    1.85    0.22
  -2   0 -18    1.56    0.27
  -2   0 -18    1.57    0.22
   2   0  18    1.57    0.23
  -2   0 -18    1.71    0.28
   2   0  19    2.09    0.27
  -2   0 -19    2.18    0.24
  -2   0 -19    2.10    0.26
   2   0  19    1.58    0.17
   2   0  20    1.69    0.19
  -2   0 -20    1.59    0.15
  -2   0 -20    1.85    0.19
  -2  -1  19    0.14    0.07
   2   1 -19    0.23    0.10
  -2  -1  18    0.53    0.15
   2   1 -18    0.34    0.10
   2   1 -18    0.26    0.14
   2   1 -17    0.03    0.15
  -2  -1  17    0.08    0.15
   2   1 -17    0.20    0.13
  -2  -1  17   -0.15    0.10
  -2  -1  16    3.21    0.33
   2   1 -16    2.82    0.32
  -2  -1  16    3.16    0.34
   2   1 -16    3.52    0.40
   2   1 -16    3.37    0.31
  -2  -1  16    3.34    0.38
   2   1 -15    1.19    0.29
   2   1 -15    1.13    0.27
  -2  -1  15    1.20    0.26
   2   1 -15    1.34    0.25
  -2  -1  15    1.34    0.28
  -2  -1  15    0.98    0.23
   2   1 -15    1.31    0.21
  -2  -1  14    0.79    0.25
  -2  -1  14    0.46    0.23
   2   1 -14    0.78    0.21
  -2  -1  14    0.85    0.19
  -2  -1  14    0.42    0.19
   2   1 -14    0.47    0.21
   2   1 -14    0.60    0.23
   2   1 -14   -0.08    0.13
   2   1 -14    0.57    0.14
   2   1 -13   14.69    0.67
  -2  -1  13   18.06    2.09
  -2  -1  13   15.05    1.95
   2   1 -13   14.95    0.85
  -2  -1  13   15.08    0.81
  -2  -1  13   15.22    0.81
  -2  -1  13   15.74    0.84
   2   1 -13   15.21    0.78
  -2  -1  13   14.13    0.70
  -2  -1  13   15.42    0.77
   2   1 -13   15.31    0.89
   2   1 -13   15.11    0.85
   2   1 -13   14.93    0.81
   2   1 -13   12.45    1.78
   2   1 -13   13.80    1.87
  -2  -1  13   15.49    1.98
   2   1 -12    1.40    0.28
  -2  -1  12    1.38    0.27
  -2  -1  12    1.73    0.29
  -2  -1  12    1.54    0.29
  -2  -1  12    1.43    0.24
  -2  -1  12    1.76    0.29
   2   1 -12    1.70    0.31
   2   1 -12    1.68    0.33
   2   1 -12    1.47    0.30
  -2  -1  12    2.00    0.73
  -2  -1  12    1.51    0.68
   2   1 -12    1.75    0.24
  -2  -1  12    1.26    0.54
  -2  -1  12    0.12    0.45
   2   1 -12   -0.01    0.96
  -2  -1  11    3.72    0.38
   2   1 -11    3.61    0.41
  -2  -1  11    4.29    0.41
  -2  -1  11    3.69    0.38
   2   1 -11    2.81    0.35
   2   1 -11    3.49    0.39
   2   1 -11    3.58    0.98
  -2  -1  11    2.59    0.84
   2   1 -11    2.91    0.88
  -2  -1  11    3.85    1.03
  -2  -1  11    4.91    1.12
  -2  -1  11    3.55    0.90
   2   1 -10    4.93    0.44
   2   1 -10    4.71    0.41
   2   1 -10    5.11    1.12
   2   1 -10    4.73    0.95
  -2  -1  10    3.95    0.99
   2   1 -10    4.28    1.04
  -2  -1  10    5.33    1.14
  -2  -1  10    3.80    0.91
  -2  -1  10    4.86    1.06
   2   1  -9   12.86    0.65
   2   1  -9   12.78    0.62
   2   1  -9   10.06    1.50
   2   1  -9   12.84    1.53
   2   1  -9   11.97    1.61
  -2  -1   9   13.32    1.69
  -2  -1   9   12.72    1.54
  -2  -1   9   14.03    1.72
   2   1  -8   50.24    3.01
   2   1  -8   49.82    1.13
   2   1  -8   51.31    2.89
   2   1  -8   51.60    3.11
  -2  -1   8   52.38    3.15
  -2  -1   8   52.79    2.99
  -2  -1   8   49.42    3.08
   2   1  -7    7.49    1.09
   2   1  -7    7.49    0.89
   2   1  -7    7.37    1.13
   2   1  -7    6.75    1.02
  -2  -1   7    7.41    1.16
  -2  -1   7    7.14    1.05
  -2  -1   7    7.69    0.67
  -2  -1   7    7.14    1.13
   2   1  -6    8.54    0.93
   2   1  -6    7.31    1.06
   2   1  -6    7.66    0.85
  -2  -1   6    8.12    1.14
  -2  -1   6    7.77    0.73
  -2  -1   6    7.75    1.02
  -2  -1   6    7.57    1.10
   2   1  -5   -0.24    0.21
   2   1  -5    0.07    0.26
  -2  -1   5    0.00    0.26
   2   1  -5   -0.07    0.27
  -2  -1   5   -0.20    0.28
  -2  -1   5    0.19    0.24
   2   1  -4   52.00    2.15
   2   1  -4   55.87    2.06
   2   1  -4   51.52    2.28
  -2  -1   4   51.34    2.37
   2   1  -4   50.93    1.95
  -2  -1   4   53.36    2.23
  -2  -1   4   52.51    2.22
  -2  -1   4   53.55    2.39
   2   1  -3    0.40    0.25
   2   1  -3    0.34    0.22
  -2  -1   3    0.74    0.36
  -2  -1   3    0.43    0.25
  -2  -1   3    0.41    0.27
   2   1  -2  178.49    3.26
   2   1  -2  182.92    3.73
  -2  -1   2  176.26    3.81
  -2  -1   2  174.46    3.28
   2   1  -2  176.29    3.27
   2   1  -1   16.53    1.01
   2   1  -1   16.15    1.02
  -2  -1   1   16.74    1.12
   2   1  -1   16.57    0.95
  -2  -1   0  916.48    7.66
   2   1   0  947.43    6.98
  -2  -1  -1    3.21    0.49
   2   1   1    3.01    0.46
  -2  -1  -1    3.43    0.50
   2   1   1    3.20    0.45
  -2  -1  -2  128.22    2.99
   2   1   2  130.72    2.81
  -2  -1  -3   82.94    2.20
  -2  -1  -3   78.12    2.46
  -2  -1  -3   83.74    0.95
   2   1   3   83.15    2.45
  -2  -1  -4  225.71    3.97
  -2  -1  -4  224.76    4.40
   2   1   4  218.07    4.32
  -2  -1  -5   86.20    2.23
  -2  -1  -5   83.84    2.67
  -2  -1  -5   88.98    2.92
   2   1   5   86.11    2.98
   2   1   6   34.17    1.74
  -2  -1  -6   34.27    1.56
  -2  -1  -6   36.74    1.98
   2   1   6   34.60    2.05
   2   1   7  128.15    4.30
  -2  -1  -7  124.53    3.68
  -2  -1  -7  125.51    3.30
   2   1   7  127.73    3.50
  -2  -1  -7  126.05    1.42
   2   1   8    1.24    0.49
  -2  -1  -8    1.43    0.47
   2   1   8    1.23    0.45
  -2  -1  -8    0.88    0.36
  -2  -1  -8    1.37    0.18
   2   1   8    1.37    0.17
   2   1   9   17.70    1.85
  -2  -1  -9   17.58    1.64
  -2  -1  -9   17.08    1.45
   2   1   9   17.69    1.41
  -2  -1  -9   16.96    0.64
   2   1   9   17.97    0.63
   2   1  10    4.47    0.96
   2   1  10    5.70    1.11
  -2  -1 -10    3.85    0.73
  -2  -1 -10    4.69    0.91
  -2  -1 -10    4.98    0.37
   2   1  10    4.93    0.36
   2   1  11    7.04    1.28
   2   1  11    6.86    1.24
   2   1  11    6.67    0.42
  -2  -1 -11    5.40    0.91
  -2  -1 -11    6.73    0.46
   2   1  11    6.90    0.42
  -2  -1 -12   13.92    0.73
  -2  -1 -12   13.91    0.71
   2   1  12   13.07    1.86
   2   1  12   12.66    1.76
   2   1  12   14.20    0.70
   2   1  12   14.53    0.71
   2   1  12   13.57    0.61
  -2  -1 -12   13.56    0.69
  -2  -1 -13    8.89    0.59
   2   1  13    8.93    0.49
   2   1  13    9.23    0.63
   2   1  13    8.63    0.61
   2   1  13    7.72    1.44
   2   1  13    6.84    1.35
  -2  -1 -13    8.47    0.60
  -2  -1 -13    8.64    0.61
  -2  -1 -13   10.45    1.66
  -2  -1 -13    8.23    0.48
  -2  -1 -14   26.25    0.88
  -2  -1 -14   24.13    0.95
   2   1  14   25.26    1.06
   2   1  14   26.57    1.10
   2   1  14   24.83    2.66
   2   1  14   26.20    2.54
  -2  -1 -14   24.38    1.04
  -2  -1 -14   24.35    1.05
  -2  -1 -14   23.03    2.52
  -2  -1 -14   24.39    1.03
   2   1  15    1.09    0.29
  -2  -1 -15    1.36    0.23
   2   1  15    1.17    0.27
  -2  -1 -15    1.10    0.27
  -2  -1 -15    0.97    0.25
  -2  -1 -15    0.73    0.53
  -2  -1 -15    1.09    0.26
   2   1  16   10.52    0.68
   2   1  16   10.05    0.70
  -2  -1 -16   10.29    0.69
  -2  -1 -16    9.36    0.65
  -2  -1 -16    9.43    0.68
  -2  -1 -16    9.57    1.56
  -2  -1 -16    9.67    0.53
  -2  -1 -17    2.58    0.36
  -2  -1 -17    2.77    0.35
  -2  -1 -17    2.68    0.34
   2   1  17    2.23    0.32
   2   1  17    2.26    0.35
  -2  -1 -17    2.59    0.35
  -2  -1 -18    4.85    0.40
  -2  -1 -18    4.72    0.44
  -2  -1 -18    4.88    0.40
  -2  -1 -18    4.96    0.43
   2   1  18    4.68    0.40
   2   1  18    4.96    0.45
   2   1  19    0.03    0.12
  -2  -1 -19    0.11    0.10
   2   1  19    0.02    0.09
  -2  -1 -19   -0.12    0.10
  -2  -1 -19   -0.04    0.10
  -2  -1 -19    0.03    0.12
   2   1  20    2.65    0.23
  -2  -1 -20    2.82    0.23
  -2  -1 -20    3.06    0.23
   2   2 -19    0.01    0.06
  -2  -2  19    0.02    0.06
   2   2 -18    0.61    0.16
  -2  -2  18    0.29    0.12
   2   2 -18    0.65    0.12
   2   2 -17    1.47    0.23
   2   2 -17    1.64    0.19
  -2  -2  17    1.56    0.24
   2   2 -16    2.71    0.35
  -2  -2  16    2.61    0.29
  -2  -2  16    2.98    0.36
   2   2 -16    2.76    0.33
   2   2 -16    2.52    0.28
   2   2 -15    0.44    0.18
  -2  -2  15    0.45    0.20
  -2  -2  15    0.26    0.16
  -2  -2  15    0.19    0.16
   2   2 -15    0.62    0.21
   2   2 -15    0.31    0.20
   2   2 -15    0.41    0.17
  -2  -2  15    0.63    0.21
   2   2 -14    7.73    0.59
  -2  -2  14    7.68    0.61
  -2  -2  14    7.77    0.51
  -2  -2  14    7.62    0.54
   2   2 -14    8.02    0.65
   2   2 -14    7.49    0.62
  -2  -2  14    8.31    0.61
  -2  -2  14    7.92    0.61
   2   2 -14    8.85    0.58
  -2  -2  13   15.12    0.81
  -2  -2  13   16.24    0.85
   2   2 -13   15.82    0.91
  -2  -2  13   14.81    0.70
  -2  -2  13   15.07    0.83
  -2  -2  13   15.44    0.75
   2   2 -13   15.25    0.87
   2   2 -13   15.51    0.89
   2   2 -13   15.02    0.85
   2   2 -13   13.24    1.65
   2   2 -13   15.27    0.77
  -2  -2  12   27.15    1.05
   2   2 -12   28.09    1.17
  -2  -2  12   27.93    1.08
  -2  -2  12   28.19    1.09
  -2  -2  12   28.27    2.62
  -2  -2  12   28.55    2.59
   2   2 -12   28.23    1.16
   2   2 -12   27.87    1.14
   2   2 -12   28.12    1.16
   2   2 -12   24.51    2.54
  -2  -2  12   27.08    2.81
   2   2 -12   28.02    1.01
  -2  -2  11   29.29    1.02
   2   2 -11   30.21    1.17
  -2  -2  11   31.65    1.08
  -2  -2  11   30.80    1.08
  -2  -2  11   30.72    1.08
   2   2 -11   31.83    1.16
   2   2 -11   30.28    1.15
   2   2 -11   30.90    2.92
   2   2 -11   29.64    2.71
  -2  -2  11   31.93    3.02
  -2  -2  11   31.58    2.77
  -2  -2  11   31.04    2.83
   2   2 -10    3.16    0.37
   2   2 -10    2.84    0.35
   2   2 -10    4.80    1.11
   2   2 -10    3.61    0.93
   2   2 -10    2.79    0.65
  -2  -2  10    1.73    0.81
  -2  -2  10    3.35    0.88
  -2  -2  10    2.26    0.73
  -2  -2  10    3.13    0.85
   2   2  -9    1.34    0.24
   2   2  -9    1.09    0.22
   2   2  -9    0.73    0.53
   2   2  -9    1.22    0.53
   2   2  -9    0.32    0.35
  -2  -2   9    1.13    0.51
  -2  -2   9    2.00    0.73
  -2  -2   9    1.21    0.65
   2   2  -8   47.64    1.03
   2   2  -8   48.67    1.20
   2   2  -8   48.41    3.07
   2   2  -8   49.46    2.74
  -2  -2   8   46.34    3.20
   2   2  -8   50.61    2.73
  -2  -2   8   47.87    3.07
  -2  -2   8   50.50    3.17
   2   2  -7    7.64    0.39
   2   2  -7    8.68    0.84
   2   2  -7    7.95    1.18
   2   2  -7    7.58    1.04
  -2  -2   7    7.81    1.28
  -2  -2   7    9.61    1.33
  -2  -2   7    7.76    1.22
   2   2  -6  158.02    1.66
   2   2  -6  165.26    4.62
   2   2  -6  162.50    4.91
   2   2  -6  154.29    4.44
  -2  -2   6  162.29    5.28
  -2  -2   6  161.73    5.06
   2   2  -5   12.03    1.20
   2   2  -5   11.85    1.18
   2   2  -5   12.52    1.29
  -2  -2   5   12.35    1.40
  -2  -2   5   11.30    1.27
   2   2  -4    3.01    0.58
   2   2  -4    2.22    0.52
   2   2  -4    2.95    0.61
  -2  -2   4    3.29    0.73
  -2  -2   4    3.86    0.60
  -2  -2   4    3.30    0.67
   2   2  -3    0.34    0.28
   2   2  -3    0.33    0.26
  -2  -2   3    0.36    0.31
   2   2  -3   -0.33    0.28
  -2  -2   3    0.43    0.34
  -2  -2   3    0.17    0.17
   2   2  -2  214.81    4.43
   2   2  -2  226.41    4.34
   2   2  -2  231.06    4.35
  -2  -2   2  220.42    4.72
  -2  -2   2  230.34    3.64
   2   2  -2  221.49    4.39
   2   2  -1  340.14    5.26
   2   2  -1  343.02    5.28
  -2  -2   1  331.32    5.50
   2   2  -1  338.97    5.17
   2   2   0    0.43    0.30
  -2  -2   0    0.16    0.26
   2   2   0    0.06    0.23
   2   2   1   94.70    2.73
   2   2   1   96.05    2.82
  -2  -2  -1   93.25    2.65
   2   2   1   92.68    2.69
   2   2   2    6.93    0.77
   2   2   2    8.83    0.91
  -2  -2  -2    7.53    0.86
   2   2   2    7.11    0.80
   2   2   3  122.56    3.08
  -2  -2  -3  123.62    2.71
   2   2   3  113.81    2.63
  -2  -2  -3  120.37    3.40
   2   2   3  124.07    3.35
   2   2   4   79.06    2.50
  -2  -2  -4   80.08    2.56
  -2  -2  -4   83.01    2.40
   2   2   4   83.62    2.72
  -2  -2  -4   80.67    1.73
  -2  -2  -4   79.72    2.84
   2   2   4   77.25    2.04
   2   2   4   83.86    2.91
  -2  -2  -5    0.76    0.14
  -2  -2  -5    0.62    0.30
   2   2   5    0.64    0.31
  -2  -2  -5    0.84    0.30
   2   2   5    0.27    0.22
  -2  -2  -5    0.03    0.22
  -2  -2  -5    0.83    0.21
   2   2   5    0.73    0.38
  -2  -2  -6   17.21    0.57
   2   2   6   17.83    1.56
   2   2   6   16.85    1.14
  -2  -2  -6   16.98    1.34
  -2  -2  -6   15.43    1.24
   2   2   6   18.46    1.44
  -2  -2  -6   17.75    1.44
  -2  -2  -7    0.79    0.17
   2   2   7    0.76    0.14
  -2  -2  -7    0.89    0.38
   2   2   7    0.77    0.27
  -2  -2  -7    0.28    0.33
  -2  -2  -7    1.23    0.43
   2   2   7    0.77    0.54
   2   2   8   15.12    1.62
  -2  -2  -8   16.38    1.49
  -2  -2  -8   14.79    1.42
  -2  -2  -8   15.95    0.63
   2   2   9    0.27    0.34
  -2  -2  -9    0.71    0.40
  -2  -2  -9    0.77    0.38
  -2  -2  -9    0.61    0.17
  -2  -2  -9    0.52    0.14
   2   2  10    6.14    1.22
  -2  -2 -10    7.42    1.16
  -2  -2 -10    7.83    1.21
  -2  -2 -10    7.93    0.52
  -2  -2 -10    7.38    0.49
   2   2  11    0.17    0.26
   2   2  11    0.43    0.35
  -2  -2 -11    0.06    0.12
  -2  -2 -11    0.09    0.25
  -2  -2 -11    0.51    0.40
  -2  -2 -11    0.08    0.14
   2   2  11    0.05    0.14
  -2  -2 -12    5.97    0.50
   2   2  12    6.56    0.52
   2   2  12    5.65    0.46
   2   2  12    4.79    1.17
   2   2  12    6.07    1.24
  -2  -2 -12    5.96    0.50
  -2  -2 -12    5.37    0.45
  -2  -2 -12    5.33    1.01
  -2  -2 -12    5.40    1.15
  -2  -2 -12    5.80    0.47
  -2  -2 -13    2.44    0.34
   2   2  13    2.62    0.37
   2   2  13    2.80    0.36
   2   2  13    2.15    0.79
   2   2  13    1.52    0.66
  -2  -2 -13    2.71    0.36
  -2  -2 -13    2.51    0.34
  -2  -2 -13    2.59    0.74
  -2  -2 -13    2.85    0.82
  -2  -2 -13    2.37    0.34
  -2  -2 -14    5.40    0.50
   2   2  14    4.93    0.49
   2   2  14    5.77    0.53
   2   2  14    3.87    1.06
   2   2  14    5.28    1.21
  -2  -2 -14    5.58    0.53
  -2  -2 -14    5.46    0.51
  -2  -2 -14    5.42    1.18
  -2  -2 -14    5.87    0.52
  -2  -2 -15    2.46    0.37
  -2  -2 -15    2.17    0.34
  -2  -2 -15    2.76    0.37
  -2  -2 -15    3.50    0.93
   2   2  15    2.67    0.38
   2   2  15    2.77    0.40
   2   2  16    1.66    0.31
  -2  -2 -16    2.13    0.34
  -2  -2 -16    1.99    0.34
   2   2  16    1.97    0.34
  -2  -2 -16    1.71    0.31
  -2  -2 -16    0.76    0.40
  -2  -2 -16    1.83    0.31
   2   2  17   -0.06    0.14
  -2  -2 -17    0.09    0.14
  -2  -2 -17   -0.02    0.15
  -2  -2 -17    0.05    0.14
   2   2  17   -0.03    0.17
  -2  -2 -17   -0.05    0.14
  -2  -2 -18    0.10    0.14
   2   2  18   -0.02    0.12
  -2  -2 -18    0.14    0.11
  -2  -2 -18    0.05    0.13
   2   2  18    0.03    0.14
   2   2  19    0.05    0.11
  -2  -2 -19    0.04    0.09
   2   2  19    0.05    0.10
  -2  -2 -19    0.03    0.11
  -2  -2 -19    0.10    0.10
   2   2  20    0.58    0.12
  -2  -2 -20    0.46    0.08
  -2  -2 -20    0.57    0.11
  -2  -2 -20    0.67    0.12
  -2  -3  18    2.46    0.22
   2   3 -18    2.48    0.22
   2   3 -17    0.04    0.11
  -2  -3  17   -0.01    0.13
   2   3 -17    0.05    0.11
   2   3 -17    0.05    0.10
  -2  -3  17    0.06    0.12
   2   3 -16    3.68    0.35
  -2  -3  16    3.83    0.30
   2   3 -16    4.34    0.37
  -2  -3  16    4.40    0.41
   2   3 -16    3.89    0.39
   2   3 -15    4.33    0.45
  -2  -3  15    4.63    0.47
  -2  -3  15    4.36    0.37
   2   3 -15    4.83    0.47
   2   3 -15    4.66    0.44
  -2  -3  15    5.02    0.46
  -2  -3  15    4.84    0.45
   2   3 -15    5.18    0.45
   2   3 -14   -0.02    0.14
  -2  -3  14    0.04    0.17
  -2  -3  14    0.11    0.13
   2   3 -14    0.06    0.15
   2   3 -14   -0.02    0.16
  -2  -3  14   -0.05    0.14
  -2  -3  14   -0.02    0.16
   2   3 -14   -0.15    0.16
  -2  -3  13    0.87    0.25
   2   3 -13    0.99    0.28
  -2  -3  13    1.03    0.26
  -2  -3  13    0.96    0.26
   2   3 -13    0.87    0.20
  -2  -3  13    0.83    0.22
   2   3 -13    0.88    0.26
   2   3 -13    1.19    0.28
   2   3 -13    0.96    0.26
   2   3 -13    0.97    0.26
  -2  -3  12    1.16    0.26
   2   3 -12    1.78    0.33
  -2  -3  12    1.44    0.26
   2   3 -12    1.63    0.25
  -2  -3  12    1.44    0.29
  -2  -3  12    0.68    0.47
   2   3 -12    1.51    0.28
  -2  -3  12    1.73    0.73
   2   3 -12    1.71    0.31
   2   3 -12    1.91    0.33
   2   3 -12    1.56    0.32
   2   3 -12    1.85    0.71
  -2  -3  12    2.60    1.07
  -2  -3  11    0.09    0.14
  -2  -3  11   -0.03    0.17
   2   3 -11    0.14    0.20
  -2  -3  11    0.10    0.14
   2   3 -11    0.28    0.14
   2   3 -11    0.15    0.10
  -2  -3  11   -0.36    0.44
  -2  -3  11   -0.34    0.48
   2   3 -11    0.10    0.15
   2   3 -11    0.14    0.15
   2   3 -11   -0.57    0.41
  -2  -3  11    0.37    0.52
  -2  -3  10    4.41    0.40
  -2  -3  10    4.90    0.44
   2   3 -10    4.64    0.48
  -2  -3  10    4.46    1.09
  -2  -3  10    3.83    0.94
   2   3 -10    4.69    0.35
  -2  -3  10    4.83    0.42
   2   3 -10    4.24    0.36
   2   3 -10    4.92    1.19
   2   3 -10    4.88    0.48
   2   3 -10    4.80    1.07
  -2  -3  10    3.85    1.16
   2   3  -9    7.72    0.56
   2   3  -9    7.40    1.32
   2   3  -9    7.62    0.55
   2   3  -9    8.39    1.34
   2   3  -9    7.69    1.22
  -2  -3   9    7.29    1.44
  -2  -3   9    9.50    1.37
  -2  -3   9    7.65    1.40
   2   3  -8    3.06    0.34
   2   3  -8    4.47    0.71
   2   3  -8    3.21    0.83
   2   3  -8    3.06    0.34
   2   3  -8    3.22    0.79
  -2  -3   8    3.20    0.90
  -2  -3   8    4.12    0.85
  -2  -3   8    2.58    0.81
   2   3  -7    8.59    0.49
   2   3  -7    7.95    1.02
   2   3  -7    7.90    1.24
   2   3  -7    7.86    1.20
  -2  -3   7    7.09    1.28
  -2  -3   7    9.12    1.20
  -2  -3   7    8.15    1.37
   2   3  -6   31.01    0.89
   2   3  -6   33.78    2.03
   2   3  -6   30.65    2.19
   2   3  -6   29.81    2.23
  -2  -3   6   30.38    2.46
  -2  -3   6   31.78    2.04
  -2  -3   6   30.14    2.42
   2   3  -5    0.33    0.13
   2   3  -5    0.24    0.35
   2   3  -5   -0.03    0.26
   2   3  -5    0.23    0.31
  -2  -3   5    0.58    0.41
  -2  -3   5    0.36    0.32
  -2  -3   5    0.55    0.24
   2   3  -4   38.46    0.87
   2   3  -4   38.57    2.28
   2   3  -4   39.25    2.37
   2   3  -4   39.54    2.14
  -2  -3   4   34.57    2.32
  -2  -3   4   39.09    1.86
   2   3  -4   35.29    2.22
   2   3  -3    2.36    0.57
   2   3  -3    2.58    0.54
  -2  -3   3    2.04    0.64
   2   3  -3    2.28    0.57
  -2  -3   3    1.78    0.38
   2   3  -2    6.68    0.93
   2   3  -2    6.96    0.92
   2   3  -2    6.38    0.77
  -2  -3   2    6.41    0.91
  -2  -3   2    7.57    0.61
   2   3  -2    7.02    0.93
   2   3  -1   19.27    1.43
   2   3  -1   19.40    1.41
  -2  -3   1   20.10    1.49
   2   3  -1   19.04    1.47
   2   3   0   -0.07    0.22
   2   3   0    0.27    0.22
  -2  -3   0    0.09    0.24
   2   3   0    0.02    0.21
   2   3   1    7.52    0.81
  -2  -3  -1    6.47    0.53
   2   3   1    8.31    0.79
   2   3   1    6.83    0.90
  -2  -3  -1    7.59    0.84
   2   3   1    8.34    0.96
   2   3   2  223.90    4.11
  -2  -3  -2  239.71    4.35
   2   3   2  234.14    5.00
   2   3   2  235.83    5.03
   2   3   2  244.91    5.14
   2   3   3   12.25    0.90
  -2  -3  -3   11.63    0.97
   2   3   3   14.62    1.25
   2   3   3   12.11    1.17
  -2  -3  -3   12.70    1.27
   2   3   3   12.98    1.23
   2   3   4   99.56    2.33
  -2  -3  -4  103.47    2.89
   2   3   4  107.08    3.29
   2   3   4  107.50    3.45
  -2  -3  -4  103.32    2.64
  -2  -3  -4   98.20    3.51
   2   3   4  107.16    3.65
  -2  -3  -5   43.64    2.32
  -2  -3  -5   41.50    1.91
  -2  -3  -5   39.22    1.74
   2   3   5   41.85    2.04
  -2  -3  -5   41.12    1.71
   2   3   5   39.05    2.14
  -2  -3  -5   42.48    2.34
   2   3   5   43.60    2.45
   2   3   5   39.45    1.27
  -2  -3  -6   94.26    3.57
  -2  -3  -6   93.14    2.94
   2   3   6   92.70    2.92
  -2  -3  -6   90.38    3.44
  -2  -3  -6   90.86    2.64
   2   3   6   88.84    3.27
   2   3   6   91.53    3.73
  -2  -3  -7    0.03    0.11
  -2  -3  -7   -0.39    0.22
  -2  -3  -7   -0.21    0.28
   2   3   7    0.29    0.28
  -2  -3  -7    0.10    0.19
  -2  -3  -7    0.16    0.27
   2   3   7    0.03    0.26
  -2  -3  -8    0.70    0.17
   2   3   8    0.94    0.49
  -2  -3  -8    0.53    0.41
  -2  -3  -8    0.87    0.38
  -2  -3  -8    1.09    0.41
  -2  -3  -9    5.52    0.44
  -2  -3  -9    4.88    0.39
   2   3   9    4.24    0.95
  -2  -3  -9    3.79    0.90
  -2  -3  -9    4.69    0.82
   2   3   9    5.38    0.86
   2   3  10    8.87    1.42
  -2  -3 -10   10.33    0.61
  -2  -3 -10   10.20    1.51
  -2  -3 -10   10.32    1.30
  -2  -3 -10   10.33    0.63
  -2  -3 -11    0.48    0.19
   2   3  11   -0.34    0.16
   2   3  11    0.67    0.18
   2   3  11   -0.52    0.38
   2   3  11    0.54    0.18
  -2  -3 -11    0.30    0.13
  -2  -3 -11    0.40    0.17
  -2  -3 -11    0.01    0.20
  -2  -3 -11   -0.02    0.30
  -2  -3 -11    0.15    0.12
  -2  -3 -12    0.01    0.16
   2   3  12    0.06    0.16
   2   3  12    0.09    0.16
   2   3  12    0.49    0.37
   2   3  12   -0.46    0.41
   2   3  12   -0.12    0.18
  -2  -3 -12    0.00    0.13
  -2  -3 -12   -0.36    0.15
  -2  -3 -12   -0.77    0.51
  -2  -3 -12   -0.26    0.35
  -2  -3 -12   -0.02    0.15
   2   3  13   -0.50    0.18
   2   3  13   -0.21    0.16
   2   3  13   -0.91    0.54
   2   3  13    0.14    0.41
  -2  -3 -13   -0.13    0.19
   2   3  13   -0.27    0.21
  -2  -3 -13    0.00    0.11
  -2  -3 -13   -0.48    0.52
  -2  -3 -13   -0.11    0.35
  -2  -3 -13   -0.01    0.13
   2   3  14    1.18    0.27
  -2  -3 -14    1.77    0.33
  -2  -3 -14    1.73    0.34
  -2  -3 -14    1.06    0.23
   2   3  14    1.49    0.31
  -2  -3 -14    0.92    0.45
  -2  -3 -14    1.78    0.30
  -2  -3 -15    0.26    0.18
   2   3  15    0.26    0.22
  -2  -3 -15   -0.09    0.14
  -2  -3 -15    0.17    0.18
   2   3  15    0.15    0.15
  -2  -3 -15    0.00    0.15
  -2  -3 -16    1.34    0.29
   2   3  16    1.22    0.27
  -2  -3 -16    1.25    0.29
   2   3  16    1.20    0.29
  -2  -3 -16    1.16    0.25
  -2  -3 -17    3.56    0.39
  -2  -3 -17    3.50    0.30
  -2  -3 -17    3.58    0.39
  -2  -3 -17    3.67    0.37
   2   3  17    3.53    0.39
   2   3  17    3.45    0.39
   2   3  18    1.05    0.21
  -2  -3 -18    0.89    0.20
   2   3  18    0.98    0.20
  -2  -3 -18    0.90    0.20
  -2  -3 -18    1.03    0.20
   2   3  19    1.44    0.18
   2   3  19    1.37    0.19
  -2  -3 -19    1.62    0.21
  -2  -3 -19    1.43    0.18
  -2  -3 -19    1.65    0.20
   2   3  20    0.15    0.06
  -2  -3 -20    0.12    0.07
  -2  -4  18    1.75    0.15
   2   4 -17    0.79    0.14
  -2  -4  17    0.83    0.17
   2   4 -17    0.89    0.17
  -2  -4  17    0.82    0.16
   2   4 -17    0.73    0.14
   2   4 -16    0.94    0.19
  -2  -4  16    0.77    0.19
   2   4 -16    0.81    0.19
  -2  -4  15    0.14    0.16
   2   4 -15    0.12    0.16
   2   4 -15    0.15    0.14
   2   4 -15    0.11    0.12
  -2  -4  15    0.06    0.12
  -2  -4  15    0.03    0.14
   2   4 -15    0.05    0.15
  -2  -4  14    0.87    0.25
   2   4 -14    0.79    0.24
  -2  -4  14    0.89    0.18
   2   4 -14    0.88    0.21
   2   4 -14    0.87    0.24
  -2  -4  14    0.61    0.19
  -2  -4  14    0.60    0.23
   2   4 -14    0.96    0.25
  -2  -4  13    1.04    0.24
  -2  -4  13    0.95    0.24
  -2  -4  13    1.00    0.27
   2   4 -13    0.89    0.21
   2   4 -13    1.00    0.27
   2   4 -13    1.00    0.21
  -2  -4  13    1.10    0.23
   2   4 -13    1.01    0.26
   2   4 -13    0.89    0.22
   2   4 -13    1.08    0.27
   2   4 -13    0.98    0.48
   2   4 -13    0.73    0.24
   2   4 -12    3.59    0.40
  -2  -4  12    3.63    0.43
   2   4 -12    3.68    0.37
   2   4 -12    3.53    0.35
   2   4 -12    3.92    0.47
   2   4 -12    3.47    0.39
   2   4 -12    3.92    0.45
   2   4 -12    3.34    0.43
  -2  -4  12    3.89    0.42
  -2  -4  12    3.38    0.42
   2   4 -12    3.49    0.43
  -2  -4  11    1.02    0.24
   2   4 -11    1.61    0.66
  -2  -4  11    1.77    0.31
   2   4 -11    1.45    0.30
   2   4 -11    1.29    0.26
  -2  -4  11    1.27    0.28
   2   4 -11    1.67    0.26
   2   4 -11    1.48    0.25
   2   4 -11    1.69    0.29
   2   4 -11    1.22    0.26
   2   4 -11    1.47    0.31
   2   4 -11    1.75    0.63
  -2  -4  11    2.06    0.83
  -2  -4  10    0.10    0.15
  -2  -4  10   -0.20    0.16
   2   4 -10    0.07    0.15
   2   4 -10    0.32    0.18
  -2  -4  10    0.23    0.17
   2   4 -10   -0.01    0.12
   2   4 -10    0.44    0.36
   2   4 -10    0.18    0.17
   2   4 -10    0.37    0.21
   2   4 -10    1.23    0.49
  -2  -4  10   -1.19    0.61
  -2  -4   9   14.44    0.72
  -2  -4   9   14.81    0.66
   2   4  -9   14.41    0.65
   2   4  -9   13.70    0.76
   2   4  -9   15.24    0.75
   2   4  -9   14.58    0.69
  -2  -4   9   14.57    0.72
  -2  -4   9   15.11    0.63
   2   4  -9   12.80    1.79
   2   4  -9   14.45    0.79
   2   4  -9   14.70    1.88
   2   4  -9   15.52    1.78
  -2  -4   9   12.58    1.89
   2   4  -9   13.58    1.77
  -2  -4   9   13.43    1.95
   2   4  -8    0.02    0.12
   2   4  -8   -0.03    0.09
   2   4  -8   -0.47    0.35
   2   4  -8    0.15    0.15
   2   4  -8   -0.01    0.34
  -2  -4   8   -0.80    0.54
   2   4  -8   -0.33    0.31
   2   4  -7    3.29    0.34
   2   4  -7    3.00    0.90
   2   4  -7    3.04    0.74
   2   4  -7    2.03    0.60
   2   4  -7    2.94    0.33
   2   4  -7    3.42    0.92
  -2  -4   7    2.95    0.91
   2   4  -6    1.29    0.23
  -2  -4   6    1.28    0.19
   2   4  -6    1.73    0.65
   2   4  -6    1.30    0.50
   2   4  -6    1.15    0.49
   2   4  -6    0.83    0.46
   2   4  -5    0.24    0.15
  -2  -4   5    0.34    0.11
   2   4  -5    0.42    0.34
   2   4  -5    0.61    0.42
   2   4  -5    0.56    0.43
  -2  -4   5    0.04    0.27
   2   4  -5    0.11    0.30
   2   4  -4    9.62    0.52
   2   4  -4    9.24    1.09
   2   4  -4    9.11    1.29
  -2  -4   4   10.59    1.40
   2   4  -4    9.74    1.31
   2   4  -3    0.15    0.13
   2   4  -3   -0.18    0.35
  -2  -4   3    0.64    0.44
   2   4  -3    0.02    0.27
   2   4  -3   -0.15    0.24
   2   4  -3   -0.25    0.34
   2   4  -2   57.57    1.11
   2   4  -2   57.45    2.95
   2   4  -2   54.37    2.78
   2   4  -2   54.29    2.17
  -2  -4   2   54.75    2.76
   2   4  -1    5.39    0.32
   2   4  -1    4.99    0.90
   2   4  -1    5.05    0.88
   2   4  -1    4.42    0.57
  -2  -4   1    5.23    0.85
  -2  -4   1    5.60    0.32
   2   4   0    2.55    0.64
  -2  -4   0    3.55    0.65
  -2  -4   0    2.31    0.47
   2   4   0    3.14    0.65
   2   4   1    2.65    0.61
  -2  -4  -1    2.79    0.60
   2   4   1    2.70    0.56
  -2  -4  -1    2.50    0.47
  -2  -4  -2    4.15    0.60
   2   4   2    4.34    0.62
   2   4   2    3.57    0.71
  -2  -4  -3    4.19    0.76
   2   4   3    4.17    0.56
   2   4   3    4.45    0.85
   2   4   3    4.39    0.31
   2   4   4    3.96    0.83
  -2  -4  -4    3.72    0.72
  -2  -4  -4    4.32    0.82
   2   4   4    3.41    0.69
   2   4   4    3.98    0.30
   2   4   5   15.21    1.57
   2   4   5   16.70    1.10
   2   4   5   15.48    1.44
  -2  -4  -5   16.64    1.57
  -2  -4  -5   15.30    1.46
   2   4   6    0.71    0.38
  -2  -4  -6    1.15    0.41
  -2  -4  -6    0.68    0.33
  -2  -4  -6    0.56    0.37
   2   4   6    0.38    0.28
   2   4   7   33.19    2.50
  -2  -4  -7   30.45    2.42
  -2  -4  -7   30.97    2.13
  -2  -4  -7   28.93    1.80
  -2  -4  -7   33.02    2.26
   2   4   7   30.11    2.01
  -2  -4  -7   30.94    0.91
   2   4   8    3.41    0.84
  -2  -4  -8    3.64    0.89
  -2  -4  -8    3.56    0.74
  -2  -4  -8    4.20    0.82
  -2  -4  -8    3.59    0.35
   2   4   9    0.47    0.35
  -2  -4  -9    1.20    0.22
  -2  -4  -9    0.97    0.56
  -2  -4  -9    0.95    0.42
  -2  -4  -9    0.95    0.44
  -2  -4 -10   37.43    1.16
   2   4  10   34.87    1.07
   2   4  10   37.10    1.16
   2   4  10   35.95    1.01
   2   4  10   36.60    2.96
  -2  -4 -10   36.44    1.19
  -2  -4 -10   35.96    2.48
  -2  -4 -10   36.62    2.96
  -2  -4 -10   37.07    1.10
  -2  -4 -11   11.30    0.69
   2   4  11   11.79    0.71
   2   4  11   10.33    0.60
   2   4  11   11.44    0.66
   2   4  11   11.64    1.66
  -2  -4 -11   11.14    0.70
  -2  -4 -11   11.84    1.76
  -2  -4 -11   11.76    0.67
  -2  -4 -12   25.03    1.06
   2   4  12   25.01    1.06
   2   4  12   24.53    0.99
   2   4  12   24.27    0.96
   2   4  12   24.65    2.68
  -2  -4 -12   25.26    1.09
  -2  -4 -12   28.47    2.69
  -2  -4 -12   25.05    1.00
   2   4  13    2.60    0.39
   2   4  13    2.96    0.38
  -2  -4 -13    2.28    0.36
  -2  -4 -13    2.72    0.38
  -2  -4 -13    2.22    0.79
  -2  -4 -13    2.73    0.36
  -2  -4 -14   -0.01    0.17
   2   4  14    0.12    0.18
   2   4  14    0.13    0.16
  -2  -4 -14    0.06    0.18
  -2  -4 -14   -0.07    0.17
  -2  -4 -15    0.48    0.22
   2   4  15    0.64    0.25
   2   4  15    0.26    0.17
  -2  -4 -15    0.35    0.20
  -2  -4 -15    0.43    0.19
   2   4  16    1.31    0.28
  -2  -4 -16    1.48    0.28
  -2  -4 -16    1.33    0.24
   2   4  16    1.18    0.26
  -2  -4 -16    1.59    0.30
  -2  -4 -16    1.24    0.26
  -2  -4 -17    0.08    0.13
   2   4  17    0.13    0.16
  -2  -4 -17    0.10    0.11
   2   4  17    0.03    0.13
  -2  -4 -17    0.17    0.15
  -2  -4 -17    0.12    0.13
   2   4  18    4.35    0.34
   2   4  18    3.80    0.32
  -2  -4 -18    4.18    0.35
  -2  -4 -18    4.11    0.32
  -2  -4 -18    4.23    0.26
   2   4  19    1.31    0.16
  -2  -4 -19    1.53    0.17
  -2  -4 -19    1.73    0.17
  -2  -4 -19    1.29    0.13
  -2  -5  17    5.05    0.27
   2   5 -17    5.12    0.26
   2   5 -16    2.40    0.25
  -2  -5  16    2.25    0.24
   2   5 -16    2.27    0.25
   2   5 -16    1.73    0.15
  -2  -5  15    6.17    0.45
   2   5 -15    5.64    0.44
  -2  -5  15    5.51    0.37
  -2  -5  15    5.87    0.42
   2   5 -15    6.26    0.45
   2   5 -14    0.08    0.15
  -2  -5  14    0.28    0.18
   2   5 -14    0.29    0.13
   2   5 -14    0.08    0.12
  -2  -5  14    0.41    0.20
  -2  -5  14    0.43    0.16
   2   5 -14    0.55    0.21
  -2  -5  13    1.28    0.24
  -2  -5  13    1.65    0.31
  -2  -5  13    1.84    0.31
   2   5 -13    1.68    0.31
   2   5 -13    1.53    0.24
   2   5 -13    1.48    0.26
   2   5 -13    1.73    0.32
  -2  -5  12    1.48    0.30
  -2  -5  12    1.32    0.26
   2   5 -12    1.11    0.26
  -2  -5  12    1.33    0.29
   2   5 -12    1.19    0.24
   2   5 -12    1.36    0.29
   2   5 -12    1.15    0.22
   2   5 -12    1.48    0.28
   2   5 -12    1.26    0.28
   2   5 -12    1.54    0.33
   2   5 -11    0.46    0.20
  -2  -5  11    0.43    0.22
  -2  -5  11    0.20    0.17
   2   5 -11    0.57    0.24
   2   5 -11    0.43    0.17
   2   5 -11    0.46    0.17
   2   5 -11    0.73    0.23
   2   5 -11    0.46    0.15
   2   5 -11    0.60    0.22
  -2  -5  11    0.38    0.16
  -2  -5  10   68.56    1.73
   2   5 -10   70.88    1.77
   2   5 -10   70.26    1.70
   2   5 -10   66.82    1.48
   2   5 -10   69.37    1.68
   2   5 -10   70.83    1.79
  -2  -5  10   69.98    1.72
  -2  -5  10   69.48    1.54
  -2  -5  10   70.15    1.74
   2   5 -10   69.89    1.73
   2   5  -9    5.03    0.48
   2   5  -9    4.96    0.46
   2   5  -9    4.72    0.47
   2   5  -9    4.24    1.06
   2   5  -9    4.88    0.44
  -2  -5   9    5.26    0.40
   2   5  -9    5.02    0.48
   2   5  -9    5.31    1.18
  -2  -5   9    4.99    1.26
  -2  -5   9    5.05    0.42
   2   5  -9    4.93    0.45
  -2  -5   9    5.41    0.49
   2   5  -8    2.29    0.30
  -2  -5   8    1.83    0.30
  -2  -5   8    2.00    0.25
   2   5  -8    1.97    0.29
   2   5  -8    2.00    0.31
   2   5  -8    2.14    0.31
  -2  -5   8    1.83    0.24
   2   5  -8    1.45    0.54
   2   5  -8    2.13    0.32
   2   5  -8    2.02    0.67
   2   5  -8    1.51    0.75
  -2  -5   8    1.90    0.73
  -2  -5   7   -0.06    0.13
  -2  -5   7    0.10    0.11
   2   5  -7    0.03    0.11
   2   5  -7    0.56    0.56
   2   5  -7    0.07    0.14
  -2  -5   7    0.42    0.16
   2   5  -7   -0.18    0.11
  -2  -5   7    0.03    0.13
  -2  -5   7    0.15    0.11
   2   5  -7    0.02    0.13
   2   5  -7   -0.03    0.26
   2   5  -7    0.38    0.30
   2   5  -7   -0.07    0.12
  -2  -5   7   -0.96    0.55
   2   5  -7   -0.58    0.50
   2   5  -6   14.89    1.85
  -2  -5   6   13.58    0.66
   2   5  -6   14.02    0.65
   2   5  -6   13.65    1.50
   2   5  -6   13.22    0.67
   2   5  -6   13.75    1.69
   2   5  -6   11.56    1.68
  -2  -5   6   13.41    1.78
   2   5  -5    2.89    0.78
  -2  -5   5    3.71    0.32
   2   5  -5    3.15    0.30
   2   5  -5    2.45    0.62
   2   5  -5    3.94    0.91
  -2  -5   5    3.76    0.90
   2   5  -5    2.55    0.78
   2   5  -4   14.01    1.67
  -2  -5   4   11.89    0.53
   2   5  -4   12.39    0.65
   2   5  -4   12.89    1.60
   2   5  -4   12.55    1.69
  -2  -5   4   12.30    1.53
   2   5  -3   14.33    1.69
  -2  -5   3   13.49    0.53
   2   5  -3   13.71    1.67
   2   5  -3   12.37    1.60
  -2  -5   3   12.89    1.50
   2   5  -3   15.43    0.69
   2   5  -2    0.47    0.16
   2   5  -2   -0.12    0.31
  -2  -5   2    0.25    0.27
   2   5  -2    0.34    0.42
  -2  -5   1    8.64    0.49
   2   5  -1    8.97    0.48
   2   5  -1    8.32    1.20
   2   5  -1    6.72    1.15
  -2  -5   1    9.89    1.17
  -2  -5   0    0.74    0.16
   2   5   0    0.58    0.14
  -2  -5   0    0.47    0.33
   2   5   0    0.18    0.27
  -2  -5  -1   43.11    1.02
   2   5   1   42.09    0.88
  -2  -5  -1   39.92    2.07
   2   5   1   44.64    2.76
  -2  -5  -2   10.57    1.09
   2   5   2   11.91    1.43
  -2  -5  -2   11.11    0.51
  -2  -5  -3    8.69    0.98
   2   5   3    6.64    1.09
  -2  -5  -3    7.63    0.43
  -2  -5  -4    2.84    0.78
  -2  -5  -4    2.61    0.74
   2   5   4    2.12    0.62
  -2  -5  -5    0.72    0.44
  -2  -5  -5    0.45    0.33
   2   5   5    1.21    0.49
  -2  -5  -5    0.74    0.16
  -2  -5  -6    5.79    1.04
  -2  -5  -6    6.09    1.07
   2   5   6    5.18    0.98
  -2  -5  -6    6.87    0.46
  -2  -5  -7    3.19    0.76
  -2  -5  -7    3.35    0.35
  -2  -5  -7    3.19    0.85
   2   5   7    3.36    0.78
   2   5   8    3.48    0.34
  -2  -5  -8    1.95    0.64
  -2  -5  -8    3.33    0.33
  -2  -5  -8    3.31    0.37
  -2  -5  -8    3.07    0.85
   2   5   8    2.36    0.76
   2   5   9    0.15    0.10
   2   5   9    0.24    0.14
  -2  -5  -9    0.09    0.15
   2   5   9    0.18    0.14
  -2  -5  -9    0.03    0.25
  -2  -5  -9    0.22    0.14
   2   5  10    2.17    0.69
   2   5  10    3.35    0.35
   2   5  10    3.31    0.39
  -2  -5 -10    3.67    0.40
  -2  -5 -10    3.38    0.40
  -2  -5 -10    3.00    0.78
  -2  -5 -10    3.12    0.36
   2   5  11    0.39    0.30
  -2  -5 -11    0.51    0.20
   2   5  11    0.28    0.19
  -2  -5 -11    0.19    0.14
   2   5  11    0.42    0.17
  -2  -5 -11    0.39    0.18
   2   5  12    2.47    0.34
  -2  -5 -12    2.14    0.35
   2   5  12    2.40    0.38
  -2  -5 -12    2.56    0.36
  -2  -5 -12    2.46    0.34
  -2  -5 -13    0.14    0.20
   2   5  13    0.12    0.13
   2   5  13   -0.01    0.16
   2   5  13    0.14    0.13
   2   5  13    0.04    0.20
  -2  -5 -13   -0.02    0.16
  -2  -5 -13    0.36    0.16
  -2  -5 -13    0.19    0.16
   2   5  14    0.31    0.18
   2   5  14    0.53    0.21
  -2  -5 -14    0.18    0.18
   2   5  14    0.19    0.22
  -2  -5 -14    0.25    0.16
  -2  -5 -14    0.30    0.15
  -2  -5 -14    0.30    0.17
   2   5  15    0.35    0.12
   2   5  15    0.28    0.16
  -2  -5 -15    0.50    0.22
   2   5  15    0.62    0.22
  -2  -5 -15    0.71    0.20
  -2  -5 -15    0.79    0.21
  -2  -5 -15    0.61    0.19
  -2  -5 -16    2.91    0.31
   2   5  16    2.83    0.35
   2   5  16    2.97    0.33
  -2  -5 -16    2.83    0.35
  -2  -5 -16    2.74    0.29
  -2  -5 -17    6.74    0.40
  -2  -5 -17    6.46    0.38
   2   5  17    7.28    0.47
  -2  -5 -17    7.25    0.47
  -2  -5 -17    6.75    0.39
  -2  -5 -17    6.50    0.37
   2   5  18    1.28    0.18
  -2  -5 -18    1.13    0.13
  -2  -5 -18    1.10    0.13
  -2  -5 -18    1.06    0.13
   2   6 -16    0.10    0.08
  -2  -6  16    0.05    0.06
   2   6 -15    1.27    0.12
  -2  -6  15    1.53    0.19
   2   6 -15    1.51    0.21
  -2  -6  15    1.61    0.20
   2   6 -15    1.43    0.19
   2   6 -14    0.11    0.10
  -2  -6  14    0.17    0.13
   2   6 -14   -0.03    0.12
  -2  -6  14    0.27    0.11
  -2  -6  14    0.14    0.12
   2   6 -14    0.15    0.15
   2   6 -13    1.05    0.20
  -2  -6  13    0.74    0.21
   2   6 -13    1.06    0.22
  -2  -6  13    0.96    0.22
  -2  -6  13    0.91    0.18
   2   6 -13    1.21    0.25
  -2  -6  12    0.04    0.13
  -2  -6  12   -0.15    0.14
   2   6 -12   -0.02    0.17
  -2  -6  12   -0.02    0.16
   2   6 -12    0.12    0.18
   2   6 -12    0.05    0.13
   2   6 -12    0.05    0.13
   2   6 -12   -0.57    0.45
   2   6 -12    0.19    0.19
   2   6 -11    3.66    0.41
   2   6 -11    4.15    0.46
  -2  -6  11    4.01    0.45
   2   6 -11    3.84    0.43
   2   6 -11    4.01    0.42
   2   6 -11    3.84    0.40
  -2  -6  11    4.00    0.44
   2   6 -11    4.10    0.46
  -2  -6  10    1.06    0.28
   2   6 -10    1.00    0.28
  -2  -6  10    0.94    0.27
   2   6 -10    0.94    0.25
   2   6 -10    1.22    0.26
  -2  -6  10    0.94    0.22
  -2  -6  10    1.14    0.27
   2   6  -9   29.75    1.19
   2   6  -9   29.76    1.16
   2   6  -9   28.88    1.09
  -2  -6   9   29.35    0.93
  -2  -6   9   28.77    1.13
  -2  -6   9   31.38    0.98
   2   6  -9   30.32    1.14
   2   6  -9   29.65    1.01
   2   6  -8    5.58    0.44
   2   6  -8    5.50    0.52
   2   6  -8    5.39    0.51
   2   6  -8    3.62    1.03
   2   6  -8    5.17    0.47
  -2  -6   8    5.27    0.40
  -2  -6   8    6.08    1.23
  -2  -6   8    5.52    0.41
   2   6  -8    5.63    0.51
  -2  -6   8    5.78    0.52
   2   6  -7    5.41    1.18
  -2  -6   7    3.06    0.88
   2   6  -7    4.61    0.48
   2   6  -7    4.37    0.46
  -2  -6   7    5.00    0.46
   2   6  -7    2.62    0.82
  -2  -6   7    4.16    0.43
  -2  -6   7    4.40    0.36
   2   6  -7    4.48    0.42
   2   6  -7    3.35    0.92
  -2  -6   7    4.93    0.47
  -2  -6   7    4.87    0.37
   2   6  -7    4.23    0.43
   2   6  -6    5.99    1.31
  -2  -6   6    6.00    1.17
  -2  -6   6    7.02    0.51
   2   6  -6    6.96    0.55
   2   6  -6    6.87    0.55
   2   6  -6    7.61    1.37
  -2  -6   6    6.98    0.52
  -2  -6   6    7.16    0.45
   2   6  -6    6.59    0.48
   2   6  -6    4.74    1.11
  -2  -6   6    7.37    0.55
   2   6  -6    6.46    0.52
   2   6  -5    7.64    0.55
  -2  -6   5    7.24    0.53
  -2  -6   5    7.21    0.53
   2   6  -5    7.00    0.43
   2   6  -5    7.69    0.56
  -2  -6   5    7.26    0.48
   2   6  -5    7.60    0.54
   2   6  -5    8.35    0.58
   2   6  -5    8.99    1.51
  -2  -6   5    7.29    0.51
   2   6  -5    7.68    0.49
   2   6  -5    6.13    1.29
  -2  -6   5    8.16    1.24
   2   6  -5    7.51    1.40
   2   6  -4    5.92    0.46
  -2  -6   4    5.60    0.45
  -2  -6   4    5.80    0.46
  -2  -6   4    6.02    0.48
   2   6  -4    6.16    0.47
   2   6  -4    5.75    0.46
  -2  -6   4    6.34    0.44
   2   6  -4    6.60    1.23
  -2  -6   4    6.03    0.45
   2   6  -4    5.83    1.22
   2   6  -4    5.75    0.39
   2   6  -4    6.82    1.29
  -2  -6   4    7.07    1.14
  -2  -6   3    2.81    0.32
   2   6  -3    3.43    0.35
  -2  -6   3    2.66    0.29
   2   6  -3    4.80    1.01
   2   6  -3    2.91    0.94
   2   6  -3    3.22    0.89
  -2  -6   2   32.74    0.92
   2   6  -2   33.29    2.67
   2   6  -2   29.52    2.63
   2   6  -2   34.03    2.80
  -2  -6   1    7.84    0.44
   2   6  -1    9.28    1.37
   2   6  -1    8.69    1.42
   2   6  -1    7.79    1.30
   2   6   0   14.78    0.64
   2   6   0   15.60    1.77
   2   6   0   14.60    1.79
   2   6   0   15.86    1.82
  -2  -6   0   15.61    0.72
   2   6   1    3.61    0.86
  -2  -6  -1    3.26    0.72
   2   6   1    4.09    1.00
   2   6   1    3.72    0.93
  -2  -6  -1    4.01    0.38
   2   6   2    5.57    1.05
   2   6   2    6.06    1.12
   2   6   2    4.76    0.94
  -2  -6  -2    5.30    0.43
   2   6   3    2.62    0.75
   2   6   3    3.28    0.80
  -2  -6  -3    2.73    0.31
  -2  -6  -3    2.60    0.31
   2   6   4    3.21    0.85
  -2  -6  -4    2.35    0.29
  -2  -6  -4    2.41    0.30
   2   6   4    1.77    0.60
   2   6   5    0.05    0.10
   2   6   5    0.02    0.14
   2   6   5   -0.27    0.33
  -2  -6  -5    0.06    0.12
  -2  -6  -5    0.37    0.14
  -2  -6  -5    0.03    0.13
  -2  -6  -5   -0.25    0.36
   2   6   5   -0.79    0.44
  -2  -6  -5    0.86    0.44
  -2  -6  -6    1.62    0.22
   2   6   6    1.71    0.25
   2   6   6    2.25    0.30
   2   6   6    1.85    0.30
   2   6   6    0.49    0.33
   2   6   6    1.54    0.23
  -2  -6  -6    2.25    0.30
  -2  -6  -6    1.60    0.26
  -2  -6  -6    2.44    0.74
  -2  -6  -6    1.96    0.68
  -2  -6  -7    1.29    0.22
   2   6   7    1.89    0.28
  -2  -6  -7    1.32    0.22
   2   6   7    1.58    0.28
   2   6   7    1.43    0.60
   2   6   7    1.31    0.25
  -2  -6  -7    1.77    0.29
  -2  -6  -7    1.71    0.62
  -2  -6  -7    1.69    0.53
   2   6   8    1.56    0.26
  -2  -6  -8    1.84    0.28
   2   6   8    1.56    0.29
   2   6   8    1.63    0.60
   2   6   8    1.83    0.30
  -2  -6  -8    2.04    0.33
  -2  -6  -8    2.27    0.80
  -2  -6  -8    1.71    0.26
   2   6   9    2.09    0.29
  -2  -6  -9    2.08    0.32
   2   6   9    1.92    0.32
   2   6   9    1.42    0.61
   2   6   9    2.31    0.34
  -2  -6  -9    2.28    0.35
  -2  -6  -9    2.94    0.84
  -2  -6  -9    2.47    0.32
   2   6  10    4.53    0.48
   2   6  10    4.50    0.46
   2   6  10    4.83    0.42
  -2  -6 -10    4.46    0.44
  -2  -6 -10    4.98    0.50
  -2  -6 -10    3.39    0.87
  -2  -6 -10    4.72    0.44
  -2  -6 -11   10.89    0.65
  -2  -6 -11    9.94    0.66
   2   6  11    9.45    0.68
   2   6  11   10.06    0.69
  -2  -6 -11   10.73    0.73
  -2  -6 -11    8.76    1.26
   2   6  11    9.64    0.65
   2   6  12    2.46    0.36
   2   6  12    2.11    0.31
   2   6  12    2.18    0.36
  -2  -6 -12    2.48    0.37
  -2  -6 -12    2.02    0.30
  -2  -6 -12    2.05    0.33
   2   6  13    1.63    0.29
   2   6  13    1.24    0.24
   2   6  13    1.74    0.32
  -2  -6 -13    1.71    0.31
  -2  -6 -13    1.73    0.27
  -2  -6 -13    1.92    0.31
  -2  -6 -14   29.56    1.08
  -2  -6 -14   30.66    1.09
   2   6  14   30.04    1.11
   2   6  14   29.14    0.99
  -2  -6 -14   29.09    0.96
   2   6  14   27.91    0.89
   2   6  15    2.61    0.26
   2   6  15    3.06    0.36
  -2  -6 -15    2.94    0.34
  -2  -6 -15    3.06    0.30
  -2  -6 -15    3.48    0.36
  -2  -6 -15    3.03    0.33
  -2  -6 -16    1.84    0.24
  -2  -6 -16    1.95    0.24
   2   6  16    1.73    0.26
  -2  -6 -16    1.56    0.19
  -2  -6 -17    3.40    0.24
  -2  -6 -17    3.25    0.22
   2   6  17    3.46    0.27
  -2  -6 -17    2.69    0.17
   2   6  17    3.34    0.27
   2   7 -15    0.06    0.06
  -2  -7  14    0.66    0.13
   2   7 -14    0.71    0.12
  -2  -7  14    0.77    0.13
   2   7 -14    0.79    0.15
   2   7 -14    0.69    0.12
  -2  -7  13    0.09    0.11
   2   7 -13    0.08    0.09
  -2  -7  13    0.17    0.12
  -2  -7  13    0.07    0.07
   2   7 -13    0.05    0.12
   2   7 -13    0.02    0.09
  -2  -7  12    0.14    0.13
   2   7 -12    0.01    0.10
   2   7 -12    0.09    0.12
  -2  -7  12    0.19    0.10
  -2  -7  12    0.12    0.14
   2   7 -12    0.07    0.13
  -2  -7  11    0.79    0.21
   2   7 -11    0.66    0.18
   2   7 -11    0.83    0.23
   2   7 -11    0.72    0.21
   2   7 -11    0.81    0.17
  -2  -7  11    0.95    0.18
  -2  -7  11    0.93    0.23
   2   7 -11    0.90    0.23
   2   7 -10    1.01    0.20
   2   7 -10    1.48    0.30
   2   7 -10    1.23    0.27
  -2  -7  10    1.42    0.27
  -2  -7  10    1.15    0.25
   2   7 -10    1.21    0.25
   2   7 -10    1.34    0.23
   2   7 -10    1.40    0.27
   2   7  -9    0.14    0.18
  -2  -7   9    0.21    0.17
   2   7  -9    0.18    0.12
   2   7  -9    0.17    0.16
   2   7  -9    0.04    0.14
   2   7  -9   -0.05    0.11
  -2  -7   9    0.02    0.18
  -2  -7   8    8.27    0.62
   2   7  -8    8.72    0.65
   2   7  -8    8.18    0.63
   2   7  -8    7.41    0.61
  -2  -7   8    7.85    0.47
  -2  -7   7    0.08    0.18
   2   7  -7    0.10    0.17
   2   7  -7    0.03    0.17
  -2  -7   7    0.20    0.17
   2   7  -7    0.01    0.20
  -2  -7   7    0.13    0.11
  -2  -7   6   -0.05    0.17
   2   7  -6    0.02    0.15
   2   7  -6    0.03    0.17
  -2  -7   6    0.00    0.15
  -2  -7   6   -0.51    0.16
   2   7  -6    0.06    0.11
  -2  -7   6   -0.39    0.20
   2   7  -6   -0.14    0.17
  -2  -7   5    0.55    0.21
   2   7  -5    0.70    0.23
   2   7  -5    0.44    0.16
  -2  -7   5    0.70    0.21
   2   7  -5    0.62    0.20
   2   7  -5    0.60    0.22
   2   7  -5   -0.41    0.36
  -2  -7   5    0.92    0.21
  -2  -7   5    0.91    0.18
   2   7  -5   -0.36    0.36
   2   7  -5    0.76    0.44
  -2  -7   4   16.13    0.81
   2   7  -4   16.00    0.84
  -2  -7   4   16.70    0.84
   2   7  -4   16.11    0.77
  -2  -7   4   17.02    0.87
   2   7  -4   14.33    0.76
   2   7  -4   16.15    0.84
  -2  -7   4   15.96    0.78
   2   7  -4   17.48    1.99
  -2  -7   4   16.53    0.79
   2   7  -4   14.01    1.97
   2   7  -4   19.18    2.23
   2   7  -3    1.19    0.28
  -2  -7   3    1.11    0.26
  -2  -7   3    1.67    0.31
   2   7  -3    0.96    0.23
   2   7  -3    0.88    0.23
   2   7  -3    0.92    0.20
  -2  -7   3    0.84    0.20
   2   7  -3    0.11    0.26
  -2  -7   3    1.14    0.24
   2   7  -3    0.92    0.61
   2   7  -3    0.07    0.30
   2   7  -2    0.89    0.22
  -2  -7   2    0.87    0.22
   2   7  -2    0.95    0.51
  -2  -7   2    0.72    0.22
   2   7  -2    0.96    0.19
   2   7  -2    0.56    0.18
   2   7  -2    1.03    0.25
  -2  -7   2    1.03    0.21
   2   7  -2    1.08    0.56
   2   7  -2    1.11    0.59
  -2  -7   1   16.19    0.77
   2   7  -1   18.87    2.05
  -2  -7   1   16.96    0.85
   2   7  -1   14.38    0.59
   2   7  -1   15.10    0.70
   2   7  -1   14.70    0.79
   2   7  -1   15.83    0.62
  -2  -7   1   15.12    0.70
  -2  -7   1   15.87    0.72
   2   7  -1   15.04    2.03
   2   7  -1   16.72    1.97
  -2  -7   0    0.52    0.18
   2   7   0    0.06    0.27
   2   7   0    0.39    0.18
  -2  -7   0    0.41    0.19
   2   7   0    0.46    0.12
   2   7   0    0.46    0.17
   2   7   0    0.45    0.14
   2   7   0    0.38    0.12
  -2  -7   0    0.33    0.13
  -2  -7   0    0.74    0.18
   2   7   0    0.90    0.54
   2   7   0    0.67    0.44
  -2  -7  -1   19.28    0.81
   2   7   1   19.32    2.02
  -2  -7  -1   20.50    0.91
   2   7   1   21.14    0.94
   2   7   1   19.92    0.79
   2   7   1   20.11    0.85
   2   7   1   19.17    0.71
  -2  -7  -1   20.41    0.84
  -2  -7  -1   20.30    0.92
   2   7   1   20.15    2.24
   2   7   1   18.07    1.92
   2   7   1   19.43    0.74
  -2  -7  -2    3.61    0.37
   2   7   2    3.56    0.41
   2   7   2    3.79    0.39
   2   7   2    3.34    0.34
   2   7   2    3.70    0.37
   2   7   2    2.28    0.64
  -2  -7  -2    3.25    0.35
  -2  -7  -2    3.55    0.40
   2   7   2    2.20    0.80
   2   7   2    2.56    0.69
   2   7   2    3.53    0.35
  -2  -7  -3    4.33    0.40
   2   7   3    4.66    0.43
   2   7   3    4.92    0.49
   2   7   3    4.45    0.37
   2   7   3    4.21    0.42
   2   7   3    5.97    1.14
  -2  -7  -3    4.43    0.42
  -2  -7  -3    4.77    0.45
   2   7   3    4.56    1.02
   2   7   3    4.45    0.41
  -2  -7  -3    4.51    1.09
  -2  -7  -4    8.33    0.55
   2   7   4    8.35    0.62
   2   7   4    7.82    0.52
   2   7   4    8.45    0.59
   2   7   4    6.81    1.16
  -2  -7  -4    8.53    0.58
  -2  -7  -4    8.02    0.57
  -2  -7  -4    8.37    0.59
   2   7   4    8.37    1.31
   2   7   4    7.84    0.57
  -2  -7  -4    6.58    1.23
   2   7   5   19.01    1.96
   2   7   5   22.09    0.83
   2   7   5   22.65    1.02
  -2  -7  -5   22.01    0.94
  -2  -7  -5   23.20    0.98
  -2  -7  -5   23.15    0.96
   2   7   5   21.99    0.98
  -2  -7  -5   21.38    0.88
  -2  -7  -5   18.19    1.90
   2   7   5   21.92    0.94
   2   7   6  122.62    2.36
  -2  -7  -6  115.08    2.12
  -2  -7  -6  117.61    2.19
  -2  -7  -6  119.35    2.27
   2   7   6  122.22    2.35
   2   7   6  118.79    2.06
  -2  -7  -6  117.56    2.07
   2   7   6  118.81    2.25
   2   7   7   26.10    1.09
   2   7   7   23.88    0.97
   2   7   7   24.01    1.07
  -2  -7  -7   24.41    1.02
  -2  -7  -7   24.36    0.98
  -2  -7  -7   25.53    1.07
  -2  -7  -7   23.81    0.94
   2   7   7   24.36    1.05
   2   7   8    1.79    0.34
   2   7   8    1.84    0.33
  -2  -7  -8    2.24    0.31
  -2  -7  -8    1.94    0.33
   2   7   8    1.59    0.30
  -2  -7  -8    1.93    0.34
  -2  -7  -8    1.78    0.28
   2   7   8    1.99    0.34
   2   7   9    0.02    0.17
   2   7   9   -0.06    0.18
   2   7   9   -0.10    0.17
  -2  -7  -9    0.12    0.17
  -2  -7  -9    0.08    0.13
  -2  -7  -9    0.03    0.15
  -2  -7  -9   -0.11    0.13
   2   7   9    0.15    0.18
   2   7  10   14.77    0.73
   2   7  10   14.32    0.81
   2   7  10   15.78    0.88
  -2  -7 -10   16.00    0.86
  -2  -7 -10   14.81    0.69
  -2  -7 -10   15.16    0.85
  -2  -7 -10   15.58    0.75
   2   7  10   15.65    0.84
  -2  -7 -11    0.13    0.19
   2   7  11    0.10    0.18
  -2  -7 -11    0.02    0.18
   2   7  11    0.20    0.17
  -2  -7 -11    0.20    0.13
   2   7  11    0.12    0.18
   2   7  12    8.24    0.60
   2   7  12    8.69    0.62
  -2  -7 -12    8.47    0.53
   2   7  12    9.19    0.59
  -2  -7 -12    9.04    0.62
  -2  -7 -12    8.76    0.63
   2   7  13    2.46    0.34
   2   7  13    2.39    0.31
  -2  -7 -13    2.89    0.36
  -2  -7 -13    2.61    0.34
  -2  -7 -13    2.52    0.28
   2   7  13    3.00    0.33
   2   7  14    9.22    0.50
   2   7  14    9.57    0.56
   2   7  14    8.41    0.49
  -2  -7 -14    8.82    0.44
   2   7  14    8.48    0.45
  -2  -7 -14    9.12    0.54
  -2  -7 -14    8.60    0.53
  -2  -7 -15    0.39    0.14
  -2  -7 -15    0.36    0.13
  -2  -7 -15    0.27    0.09
   2   7  15    0.15    0.11
  -2  -7 -16    1.43    0.16
  -2  -7 -16    1.37    0.17
   2   7  16    1.37    0.16
   2   8 -13   -0.02    0.06
  -2  -8  13    0.09    0.06
   2   8 -13    0.12    0.06
  -2  -8  12    1.00    0.16
   2   8 -12    1.08    0.16
   2   8 -12    1.01    0.15
  -2  -8  12    1.05    0.16
  -2  -8  11    0.25    0.12
   2   8 -11    0.34    0.15
   2   8 -11    0.23    0.09
   2   8 -11    0.41    0.14
  -2  -8  11    0.41    0.15
   2   8 -10    2.02    0.28
  -2  -8  10    2.21    0.28
   2   8 -10    1.98    0.28
   2   8 -10    2.15    0.25
  -2  -8  10    1.66    0.19
  -2  -8  10    1.89    0.27
   2   8 -10    1.96    0.26
   2   8  -9    0.13    0.16
  -2  -8   9    0.25    0.17
   2   8  -9    0.18    0.15
  -2  -8   9    0.23    0.16
   2   8  -9    0.18    0.17
   2   8  -9    0.10    0.16
  -2  -8   8    1.07    0.27
   2   8  -8    1.85    0.62
   2   8  -8    1.02    0.22
   2   8  -8    1.54    0.29
   2   8  -8    1.11    0.26
   2   8  -7    0.25    0.17
   2   8  -7    0.14    0.17
   2   8  -7   -0.23    0.11
   2   8  -7    0.20    0.15
   2   8  -7    0.19    0.18
  -2  -8   7    0.01    0.16
  -2  -8   6    0.26    0.15
  -2  -8   6    0.02    0.14
  -2  -8   6    0.24    0.18
   2   8  -6    0.14    0.16
   2   8  -6    0.43    0.21
   2   8  -6    0.22    0.14
  -2  -8   6    0.18    0.16
   2   8  -6    0.05    0.16
  -2  -8   5    2.30    0.31
  -2  -8   5    2.00    0.26
   2   8  -5    2.53    0.35
  -2  -8   5    1.89    0.31
   2   8  -5    2.05    0.32
   2   8  -5    2.16    0.31
  -2  -8   5    2.40    0.37
   2   8  -5    2.53    0.37
  -2  -8   4    4.87    0.44
   2   8  -4    4.80    0.45
  -2  -8   4    5.30    0.48
   2   8  -4    5.02    0.49
   2   8  -4    4.82    0.45
  -2  -8   4    5.06    0.50
   2   8  -4    5.07    0.50
   2   8  -3    3.86    0.42
  -2  -8   3    3.75    0.43
  -2  -8   3    3.40    0.38
   2   8  -3    3.67    0.37
   2   8  -3    4.08    0.44
  -2  -8   3    3.95    0.42
   2   8  -3    3.91    1.05
   2   8  -3    3.89    0.44
  -2  -8   3    4.35    0.47
  -2  -8   3    3.96    0.43
  -2  -8   2    1.16    0.29
  -2  -8   2    1.30    0.26
   2   8  -2    1.25    0.26
  -2  -8   2    1.22    0.22
  -2  -8   2    1.36    0.28
   2   8  -2    1.18    0.26
  -2  -8   1    7.71    0.61
   2   8  -1    7.49    0.52
   2   8  -1    7.17    0.46
   2   8  -1    7.69    0.48
  -2  -8   1    7.06    0.52
   2   8  -1    6.41    1.31
   2   8  -1    7.57    0.57
  -2  -8   1    7.37    0.56
  -2  -8   0    0.72    0.25
   2   8   0    0.41    0.15
   2   8   0    0.33    0.11
   2   8   0    0.90    0.20
   2   8   0    0.54    0.18
  -2  -8   0    0.66    0.16
  -2  -8   0    0.10    0.14
   2   8   0   -0.08    0.22
   2   8   0    0.65    0.21
  -2  -8   0    0.75    0.22
  -2  -8  -1    1.39    0.32
   2   8   1    1.18    0.24
   2   8   1    1.61    0.25
   2   8   1    1.56    0.26
  -2  -8  -1    1.25    0.24
  -2  -8  -1    1.36    0.24
   2   8   1    2.19    0.83
   2   8   1    1.21    0.23
  -2  -8  -1    1.20    0.25
  -2  -8  -2    1.83    0.32
   2   8   2    2.38    0.30
   2   8   2    2.29    0.30
   2   8   2    2.12    0.31
   2   8   2    3.00    0.84
   2   8   2    1.96    0.28
  -2  -8  -2    1.79    0.29
  -2  -8  -2    2.39    0.33
  -2  -8  -2    2.24    0.28
  -2  -8  -2    2.01    0.34
   2   8   3    3.15    0.36
   2   8   3    2.35    0.32
  -2  -8  -3    2.95    0.37
  -2  -8  -3    2.97    0.40
   2   8   3    3.51    0.84
  -2  -8  -3    2.88    0.35
   2   8   4    6.54    0.56
  -2  -8  -4    6.11    0.52
  -2  -8  -4    6.13    0.53
  -2  -8  -4    6.13    0.50
   2   8   4    5.74    0.51
   2   8   5    4.32    0.48
   2   8   5    4.60    0.36
  -2  -8  -5    5.01    0.48
  -2  -8  -5    4.46    0.46
  -2  -8  -5    4.49    0.42
   2   8   5    4.68    0.47
  -2  -8  -6    0.14    0.16
  -2  -8  -6    0.21    0.18
   2   8   6    0.03    0.16
  -2  -8  -6    0.10    0.17
   2   8   6    0.28    0.21
  -2  -8  -7    1.75    0.28
  -2  -8  -7    2.16    0.33
  -2  -8  -7    2.02    0.34
   2   8   7    1.81    0.32
  -2  -8  -7    2.28    0.30
   2   8   7    1.95    0.35
   2   8   8    3.90    0.46
  -2  -8  -8    3.76    0.43
  -2  -8  -8    3.41    0.42
  -2  -8  -8    3.88    0.39
  -2  -8  -8    3.37    0.36
   2   8   8    3.73    0.44
  -2  -8  -9    0.26    0.14
  -2  -8  -9    0.49    0.21
  -2  -8  -9    0.49    0.22
   2   8   9    0.48    0.20
  -2  -8  -9    0.27    0.14
   2   8   9    0.15    0.20
  -2  -8 -10    0.59    0.22
  -2  -8 -10    0.48    0.19
   2   8  10    0.57    0.20
   2   8  10    0.49    0.14
  -2  -8 -10    0.50    0.15
   2   8  10    1.09    0.27
  -2  -8 -11    0.08    0.15
  -2  -8 -11    0.02    0.15
   2   8  11    0.11    0.15
   2   8  11    0.16    0.10
  -2  -8 -11    0.12    0.10
   2   8  11    0.23    0.17
  -2  -8 -12    0.70    0.13
   2   8  12    0.92    0.15
   2   8  12    0.92    0.20
  -2  -8 -12    0.85    0.20
  -2  -8 -12    0.78    0.20
   2   8  13    2.08    0.20
  -2  -8 -13    1.98    0.17
  -2  -8 -13    1.95    0.25
  -2  -8 -13    2.18    0.26
   2   8  13    2.26    0.24
   2   8  14    0.35    0.08
  -2  -8 -14    0.60    0.15
   2   8  15    2.12    0.15
  -2  -8 -15    2.17    0.18
   2   9 -11    0.84    0.12
   2   9 -10    0.13    0.07
   2   9 -10    0.06    0.08
  -2  -9  10    0.23    0.09
  -2  -9  10    0.08    0.08
   2   9  -9    0.54    0.14
   2   9  -9    0.59    0.15
  -2  -9   9    0.65    0.14
  -2  -9   9    0.62    0.15
   2   9  -8    2.79    0.29
  -2  -9   8    3.54    0.35
  -2  -9   8    3.09    0.29
   2   9  -8    3.45    0.33
   2   9  -8    3.19    0.32
   2   9  -7    0.50    0.17
  -2  -9   7    0.61    0.19
   2   9  -6    6.83    0.49
   2   9  -6    7.76    0.47
  -2  -9   6    7.07    0.53
   2   9  -5    2.64    0.32
  -2  -9   5    2.87    0.33
  -2  -9   5    2.77    0.37
   2   9  -5    3.02    0.36
   2   9  -5    2.75    0.31
  -2  -9   4    1.81    0.26
  -2  -9   4    1.88    0.22
   2   9  -4    1.92    0.25
  -2  -9   4    1.67    0.28
   2   9  -4    1.69    0.26
  -2  -9   4    1.84    0.32
   2   9  -4    2.00    0.31
   2   9  -4    2.15    0.31
   2   9  -3    3.00    0.36
  -2  -9   3    2.46    0.28
  -2  -9   3    2.79    0.28
   2   9  -3    2.83    0.34
  -2  -9   3    3.12    0.36
  -2  -9   3    3.27    0.41
   2   9  -3    2.88    0.36
   2   9  -3    2.53    0.26
   2   9  -2    2.40    0.30
  -2  -9   2    2.88    0.35
  -2  -9   2    2.55    0.38
   2   9  -2    2.43    0.33
   2   9  -2    2.52    0.36
  -2  -9   2    2.53    0.37
  -2  -9   2    2.28    0.28
  -2  -9   1    0.99    0.23
   2   9  -1    0.86    0.19
   2   9  -1    1.08    0.20
  -2  -9   1    1.19    0.21
  -2  -9   1    1.00    0.23
  -2  -9   1    1.05    0.28
   2   9  -1    1.11    0.24
  -2  -9   1    1.01    0.27
   2   9  -1    0.71    0.22
  -2  -9   0    2.48    0.32
   2   9   0    2.64    0.30
   2   9   0    2.40    0.29
  -2  -9   0    2.70    0.30
  -2  -9   0    2.55    0.32
   2   9   0    2.81    0.33
   2   9   0    2.59    0.37
  -2  -9   0    2.74    0.40
   2   9   1    3.28    0.34
   2   9   1    3.29    0.35
   2   9   1    3.20    0.34
  -2  -9  -1    3.05    0.35
  -2  -9  -1    3.35    0.43
  -2  -9  -2    1.11    0.27
   2   9   2    1.23    0.23
   2   9   2    1.21    0.23
  -2  -9  -2    1.16    0.22
  -2  -9  -2    1.06    0.23
   2   9   2    1.00    0.22
   2   9   3    1.18    0.24
   2   9   3    0.80    0.20
   2   9   3    1.38    0.25
  -2  -9  -3    0.89    0.23
  -2  -9  -3    0.79    0.22
  -2  -9  -3    1.00    0.27
  -2  -9  -4    6.25    0.55
   2   9   4    6.53    0.49
  -2  -9  -4    6.37    0.51
   2   9   4    6.14    0.48
  -2  -9  -4    6.34    0.48
   2   9   4    6.45    0.51
  -2  -9  -5   11.55    0.71
  -2  -9  -5   12.19    0.69
   2   9   5   11.41    0.64
  -2  -9  -5   10.98    0.61
   2   9   5   11.98    0.70
  -2  -9  -6    3.90    0.43
  -2  -9  -6    4.03    0.40
  -2  -9  -6    3.77    0.37
   2   9   6    3.75    0.39
  -2  -9  -6    3.75    0.36
   2   9   6    3.87    0.42
  -2  -9  -7    0.41    0.14
  -2  -9  -7    0.52    0.15
  -2  -9  -7    0.48    0.19
   2   9   7    0.59    0.18
   2   9   7    0.21    0.10
   2   9   7    0.38    0.18
  -2  -9  -8    1.73    0.23
  -2  -9  -8    1.77    0.29
   2   9   8    1.85    0.28
   2   9   8    1.47    0.20
  -2  -9  -8    1.68    0.22
   2   9   8    1.84    0.30
  -2  -9  -9   -0.26    0.11
   2   9   9   -0.10    0.14
   2   9   9   -0.01    0.09
   2   9   9    0.02    0.13
  -2  -9  -9    0.12    0.15
  -2  -9 -10   -0.04    0.08
   2   9  10   -0.02    0.08
   2   9  10   -0.04    0.13
   2   9  10    0.02    0.12
  -2  -9 -10   -0.03    0.13
   2   9  11   -0.06    0.09
   2   9  11   -0.04    0.11
  -2  -9 -11   -0.02    0.11
  -2  -9 -12    1.60    0.19
   2   9  12    1.65    0.20
   2   9  12    1.40    0.14
  -2  -9 -12    1.54    0.16
   2   9  13    1.58    0.16
  -2  -9 -13    1.61    0.16
   2  10  -8    0.31    0.09
  -2 -10   8    0.22    0.07
   2  10  -8    0.28    0.08
   2  10  -7    0.51    0.12
   2  10  -7    0.27    0.10
  -2 -10   7    0.37    0.11
  -2 -10   7    0.22    0.07
   2  10  -6    0.73    0.16
  -2 -10   6    0.96    0.18
   2  10  -6    0.95    0.15
  -2 -10   6    0.65    0.13
   2  10  -5    2.56    0.25
  -2 -10   5    2.57    0.27
   2  10  -4    1.75    0.22
  -2 -10   4    1.70    0.25
   2  10  -3    4.49    0.37
  -2 -10   3    4.81    0.40
  -2 -10   3    4.46    0.33
   2  10  -2    0.92    0.20
  -2 -10   2    0.84    0.17
   2  10  -2    0.64    0.14
  -2 -10   2    1.00    0.22
  -2 -10   1    0.75    0.17
   2  10  -1    0.75    0.20
   2  10  -1    0.65    0.15
  -2 -10   1    0.83    0.21
  -2 -10   1    0.54    0.11
  -2 -10   0    0.97    0.18
   2  10   0    1.19    0.17
  -2 -10   0    1.16    0.23
   2  10   0    1.11    0.25
  -2 -10   0    1.19    0.25
   2  10   1    0.05    0.10
  -2 -10  -1   -0.04    0.10
  -2 -10  -1   -0.13    0.16
   2  10   1    0.10    0.15
  -2 -10  -1   -0.07    0.15
  -2 -10  -2    6.96    0.41
   2  10   2    6.80    0.41
   2  10   2    7.26    0.53
  -2 -10  -2    7.45    0.53
  -2 -10  -2    7.22    0.42
  -2 -10  -3    0.45    0.14
   2  10   3    0.49    0.15
   2  10   3    0.45    0.18
  -2 -10  -3    0.23    0.18
  -2 -10  -3    0.48    0.14
   2  10   3    0.28    0.12
   2  10   4   18.16    0.68
   2  10   4   17.54    0.66
  -2 -10  -4   18.45    0.79
   2  10   4   17.80    0.76
  -2 -10  -4   17.65    0.60
   2  10   5    2.17    0.25
   2  10   5    2.27    0.25
  -2 -10  -5    2.27    0.26
  -2 -10  -5    2.36    0.30
   2  10   5    2.28    0.28
  -2 -10  -5    1.96    0.19
  -2 -10  -6    1.69    0.22
   2  10   6    1.74    0.22
   2  10   6    1.78    0.23
  -2 -10  -6    1.77    0.25
   2  10   6    1.91    0.23
  -2 -10  -7    1.21    0.19
   2  10   7    1.31    0.19
   2  10   7    1.34    0.19
  -2 -10  -7    1.08    0.20
   2  10   7    1.30    0.19
  -2 -10  -8    4.45    0.31
   2  10   8    4.54    0.31
   2  10   8    3.90    0.25
  -2 -10  -8    4.53    0.32
   2  10   8    4.50    0.31
  -2 -10  -9    0.68    0.13
   2  10   9    0.79    0.14
  -2 -10  -9    0.80    0.14
   2  10   9    0.57    0.12
  -2 -10 -10    2.09    0.18
   2  10  10    2.35    0.19
  -2 -10 -10    2.34    0.17
   2  10  10    2.17    0.18
  -2 -11   4    0.41    0.09
   2  11  -4    0.53    0.09
  -2 -11   3    1.02    0.14
   2  11  -3    0.92    0.12
  -2 -11   2   -0.06    0.08
   2  11  -2    0.06    0.07
   2  11  -1    1.14    0.16
  -2 -11   1    1.11    0.16
   2  11  -1    1.11    0.13
   2  11   0    0.13    0.09
   2  11   0    0.18    0.06
  -2 -11   0    0.10    0.10
   2  11   0    0.28    0.08
   2  11   1    0.02    0.09
  -2 -11  -1    0.00    0.09
   2  11   1    0.10    0.07
   2  11   2    0.12    0.10
  -2 -11  -2    0.13    0.10
   2  11   2    0.09    0.07
   2  11   3    0.54    0.13
  -2 -11  -3    0.58    0.13
   2  11   4    0.39    0.11
  -2 -11  -4    0.31    0.10
  -2 -11  -4    0.35    0.11
   2  11   5    0.23    0.08
  -2 -11  -5    0.03    0.08
  -2 -11  -5    0.13    0.08
  -2 -11  -6    0.10    0.07
  -2 -11  -6   -0.05    0.07
   3 -11  -1    4.89    0.24
  -3  11   0    0.36    0.08
   3 -11   0    0.21    0.07
  -3  11  -1    0.00    0.06
   3 -11   1    0.03    0.06
  -3  10   8    0.08    0.07
  -3  10   7    0.48    0.12
  -3  10   6    2.34    0.23
   3 -10  -6    2.11    0.16
  -3  10   5    0.13    0.11
   3 -10  -5    0.03    0.07
  -3  10   5    0.06    0.06
  -3  10   4    0.15    0.12
   3 -10  -4    0.07    0.07
  -3  10   4    0.23    0.09
   3 -10  -4    0.32    0.14
  -3  10   3    1.28    0.21
   3 -10  -3    1.11    0.14
  -3  10   3    1.23    0.18
   3 -10  -3    1.30    0.21
   3 -10  -2    2.97    0.31
  -3  10   2    2.94    0.27
  -3  10   2    3.14    0.31
   3 -10  -1    0.04    0.11
  -3  10   1   -0.05    0.12
  -3  10   1    0.06    0.12
   3 -10   0    0.54    0.16
  -3  10   0    0.70    0.14
  -3  10   0    0.52    0.16
  -3  10   0    0.63    0.16
   3 -10   1    1.12    0.21
  -3  10  -1    1.32    0.18
   3 -10   1    1.35    0.23
  -3  10  -1    1.39    0.22
   3 -10   2    4.37    0.36
  -3  10  -2    4.55    0.33
   3 -10   2    4.56    0.37
  -3  10  -2    4.72    0.36
   3 -10   3    0.04    0.12
  -3  10  -3   -0.03    0.09
   3 -10   3   -0.06    0.13
  -3  10  -3   -0.06    0.11
   3 -10   4    0.74    0.16
  -3  10  -4    0.88    0.17
   3 -10   4    0.80    0.17
  -3  10  -4    1.12    0.20
   3 -10   5    0.29    0.12
  -3  10  -5    0.33    0.12
  -3  10  -5    0.38    0.13
   3 -10   5    0.30    0.12
   3 -10   6    0.39    0.12
   3 -10   6    0.16    0.11
  -3  10  -6    0.29    0.11
   3 -10   7    5.88    0.33
  -3  10  -7    5.64    0.31
   3 -10   8    0.15    0.08
  -3  10  -8    0.13    0.07
  -3   9  11    1.21    0.12
  -3   9  11    1.11    0.12
  -3   9  10    0.50    0.11
  -3   9  10    0.40    0.10
  -3   9   9    0.63    0.10
  -3   9   9    0.60    0.14
  -3   9   9    0.58    0.10
  -3   9   9    0.57    0.14
  -3   9   8    9.61    0.44
  -3   9   8    9.54    0.43
  -3   9   8    9.03    0.45
  -3   9   8   10.44    0.53
   3  -9  -8   10.20    0.52
  -3   9   7    1.13    0.20
  -3   9   7    1.30    0.23
  -3   9   7    0.94    0.17
  -3   9   7    0.98    0.17
   3  -9  -7    1.12    0.21
   3  -9  -6    0.39    0.16
  -3   9   6    0.47    0.17
  -3   9   6    0.28    0.13
  -3   9   6    0.53    0.16
  -3   9   6    0.42    0.14
  -3   9   6    0.58    0.13
   3  -9  -5    0.12    0.12
  -3   9   5    0.32    0.16
  -3   9   5    0.35    0.14
  -3   9   5    0.54    0.20
  -3   9   5    0.32    0.16
  -3   9   5    0.35    0.12
   3  -9  -4    1.33    0.24
  -3   9   4    1.67    0.24
  -3   9   4    1.52    0.25
  -3   9   4    1.56    0.28
  -3   9   4    1.37    0.26
   3  -9  -3    0.72    0.18
  -3   9   3    0.75    0.20
  -3   9   3    0.91    0.17
  -3   9   3    0.67    0.19
  -3   9   3    0.49    0.20
   3  -9  -3    0.69    0.21
   3  -9  -3    0.05    0.20
  -3   9   3    0.74    0.19
   3  -9  -2    2.65    0.29
  -3   9   2    2.72    0.35
  -3   9   2    2.84    0.29
  -3   9   2    2.72    0.36
  -3   9   2    2.44    0.25
   3  -9  -2    2.56    0.34
   3  -9  -2    2.40    0.79
  -3   9   2    3.07    0.34
   3  -9  -1    1.11    0.19
  -3   9   1    0.67    0.22
  -3   9   1    0.75    0.18
  -3   9   1    0.65    0.21
   3  -9  -1    0.61    0.20
   3  -9  -1    0.89    0.65
  -3   9   1    0.80    0.22
  -3   9   0    1.69    0.31
   3  -9   0    1.55    0.29
  -3   9   0    1.36    0.24
  -3   9   0    1.74    0.30
   3  -9   0    1.40    0.72
  -3   9   0    1.37    0.26
   3  -9   1    1.72    0.32
  -3   9  -1    1.56    0.26
  -3   9  -1    1.58    0.28
   3  -9   1    1.58    0.70
  -3   9  -1    1.48    0.27
   3  -9   2   -0.05    0.15
  -3   9  -2   -0.02    0.14
  -3   9  -2    0.04    0.13
  -3   9  -2    0.16    0.14
   3  -9   2    0.00    0.17
   3  -9   2    0.16    0.26
  -3   9  -2    0.03    0.15
   3  -9   3    0.25    0.18
   3  -9   3    0.27    0.16
  -3   9  -3    0.36    0.18
  -3   9  -3    0.30    0.14
   3  -9   3    0.16    0.16
   3  -9   3    0.83    0.46
  -3   9  -3    0.21    0.16
   3  -9   4    0.29    0.15
   3  -9   4    0.29    0.18
  -3   9  -4    0.31    0.17
   3  -9   4    0.28    0.18
  -3   9  -4    0.21    0.14
  -3   9  -4    0.12    0.15
   3  -9   5   -0.02    0.14
  -3   9  -5    0.21    0.17
  -3   9  -5    0.13    0.16
   3  -9   5   -0.06    0.16
  -3   9  -5    0.04    0.12
   3  -9   5   -0.01    0.13
   3  -9   6    0.56    0.17
  -3   9  -6    0.45    0.18
  -3   9  -6    0.44    0.16
   3  -9   6    0.40    0.17
   3  -9   6    0.42    0.17
  -3   9  -7    0.40    0.17
   3  -9   7    0.26    0.15
   3  -9   7    0.20    0.14
   3  -9   8    2.07    0.28
  -3   9  -8    1.95    0.26
  -3   9  -8    1.95    0.26
   3  -9   9    0.44    0.13
   3  -9   9    0.31    0.14
  -3   9  -9    0.46    0.15
  -3   9  -9    0.53    0.10
   3  -9  10    1.81    0.19
   3  -9  10    2.26    0.23
  -3   9 -10    1.90    0.20
  -3   9 -10    1.76    0.15
   3  -9  11    0.32    0.10
  -3   9 -11    0.26    0.08
  -3   8  13    1.67    0.16
  -3   8  12    0.22    0.09
  -3   8  11    3.18    0.28
  -3   8  10    1.80    0.19
  -3   8  10    1.84    0.19
  -3   8   9    0.93    0.17
  -3   8   9    0.83    0.18
  -3   8   9    1.04    0.22
  -3   8   9    0.80    0.16
  -3   8   8    1.18    0.21
  -3   8   8    0.97    0.21
  -3   8   8    1.06    0.25
  -3   8   8    1.08    0.21
  -3   8   7    0.11    0.13
  -3   8   7   -0.01    0.16
  -3   8   7   -0.07    0.13
  -3   8   7   -0.07    0.14
   3  -8  -6    2.36    0.35
  -3   8   6    2.36    0.31
  -3   8   6    2.46    0.35
  -3   8   6    2.42    0.33
   3  -8  -5    0.56    0.22
  -3   8   5    0.53    0.20
  -3   8   5    0.73    0.22
   3  -8  -5    0.87    0.45
  -3   8   5    0.91    0.23
   3  -8  -4    7.32    0.59
  -3   8   4    7.04    0.56
  -3   8   4    6.81    0.53
   3  -8  -4    6.72    1.36
  -3   8   4    6.69    0.53
   3  -8  -3    1.42    0.29
  -3   8   3    1.22    0.23
  -3   8   3    1.19    0.26
  -3   8   3    1.17    0.27
  -3   8   3    1.03    0.20
  -3   8   3    1.16    0.27
  -3   8   2   -0.05    0.15
  -3   8   2   -0.03    0.17
  -3   8   2   -0.02    0.15
  -3   8   2    0.08    0.13
  -3   8   2    0.08    0.14
   3  -8  -2    0.06    0.15
   3  -8  -2    0.41    0.50
  -3   8   2   -0.14    0.12
  -3   8   1    5.97    0.53
  -3   8   1    5.96    0.43
  -3   8   1    5.49    0.47
  -3   8   1    5.81    0.52
  -3   8   1    5.98    0.53
   3  -8  -1    5.54    0.50
   3  -8  -1    7.36    1.47
  -3   8   1    6.19    0.50
  -3   8   0    1.60    0.31
  -3   8   0    1.46    0.23
  -3   8   0    2.16    0.34
  -3   8   0    1.74    0.29
  -3   8   0    1.67    0.30
   3  -8   0    1.50    0.27
   3  -8   0    2.67    1.01
  -3   8   0    1.79    0.30
  -3   8  -1    0.67    0.21
  -3   8  -1    0.63    0.23
  -3   8  -1    0.62    0.20
  -3   8  -1    0.63    0.23
   3  -8   1   -0.21    0.48
  -3   8  -1    0.69    0.22
   3  -8   1    0.74    0.22
  -3   8  -2    5.49    0.50
   3  -8   2    4.84    1.31
  -3   8  -2    5.38    0.49
  -3   8  -2    6.33    0.48
   3  -8   2    5.75    0.54
  -3   8  -3    0.14    0.15
  -3   8  -3    0.30    0.15
   3  -8   3    0.01    0.16
   3  -8   3   -0.19    0.32
  -3   8  -3    0.17    0.17
   3  -8   4    0.35    0.21
   3  -8   4    0.23    0.15
  -3   8  -4    0.53    0.21
  -3   8  -4    0.28    0.14
   3  -8   4    0.56    0.22
  -3   8  -4    0.34    0.19
   3  -8   5    8.05    0.63
   3  -8   5    7.82    0.58
  -3   8  -5    7.68    0.57
   3  -8   5    7.43    0.60
   3  -8   5    9.49    1.69
   3  -8   5    5.52    1.16
  -3   8  -5    8.32    0.60
   3  -8   6   12.54    0.76
   3  -8   6   12.43    0.71
  -3   8  -6   12.18    0.59
   3  -8   6   12.45    0.75
  -3   8  -6   12.61    0.74
   3  -8   6   12.32    1.59
   3  -8   6   11.55    1.75
  -3   8  -6   12.86    0.72
  -3   8  -7    1.34    0.26
   3  -8   7    1.56    0.29
   3  -8   7    1.26    0.27
  -3   8  -7    1.22    0.21
  -3   8  -7    1.65    0.31
   3  -8   7    1.83    0.31
   3  -8   7    1.11    0.55
  -3   8  -7    0.96    0.48
  -3   8  -7    1.01    0.18
   3  -8   8    0.66    0.20
  -3   8  -8    0.85    0.18
  -3   8  -8    0.69    0.24
   3  -8   8    0.68    0.20
   3  -8   8    1.16    0.25
  -3   8  -8    0.81    0.19
   3  -8   9    0.29    0.19
  -3   8  -9    0.35    0.15
  -3   8  -9   -0.01    0.18
   3  -8   9    0.05    0.14
   3  -8   9    0.18    0.16
  -3   8  -9    0.44    0.15
   3  -8  10    0.02    0.16
  -3   8 -10    0.06    0.11
  -3   8 -10    0.20    0.15
   3  -8  10    0.26    0.15
  -3   8 -10   -0.03    0.10
  -3   8 -11    0.13    0.10
   3  -8  11    0.10    0.15
   3  -8  11   -0.04    0.09
  -3   8 -11    0.05    0.09
  -3   8 -12    0.13    0.09
  -3   8 -12    0.22    0.11
   3  -8  12    0.17    0.10
   3  -8  12    0.07    0.12
  -3   8 -12   -0.03    0.07
  -3   8 -13    0.05    0.07
   3  -8  13    0.21    0.10
   3  -8  13    0.09    0.05
   3  -7 -14    0.06    0.06
  -3   7  14    0.14    0.06
   3  -7 -13    0.16    0.10
  -3   7  13    0.25    0.11
  -3   7  13    0.41    0.09
  -3   7  13    0.19    0.12
   3  -7 -12    1.91    0.23
  -3   7  12    2.03    0.27
  -3   7  12    1.99    0.24
  -3   7  12    1.67    0.21
  -3   7  12    2.01    0.27
   3  -7 -11    0.15    0.12
  -3   7  11    0.06    0.15
  -3   7  11    0.22    0.13
  -3   7  11    0.31    0.13
  -3   7  11    0.07    0.15
  -3   7  10    2.38    0.29
   3  -7 -10    2.67    0.30
  -3   7  10    2.43    0.25
  -3   7  10    2.87    0.36
  -3   7  10    2.97    0.35
   3  -7 -10    1.90    0.70
  -3   7  10    2.62    0.35
  -3   7   9   -0.07    0.15
   3  -7  -9    0.07    0.11
  -3   7   9    0.02    0.14
  -3   7   9    0.08    0.18
  -3   7   9   -0.07    0.09
  -3   7   9    0.24    0.18
  -3   7   8    0.05    0.16
   3  -7  -8    0.06    0.13
   3  -7  -8   -0.49    0.61
  -3   7   8    0.01    0.16
  -3   7   8    0.18    0.18
  -3   7   8    0.04    0.13
  -3   7   8    0.16    0.16
  -3   7   7    9.39    0.61
   3  -7  -7    8.76    1.59
  -3   7   7    9.01    0.64
  -3   7   7    9.96    0.66
  -3   7   7    9.04    0.58
  -3   7   7    9.98    0.66
  -3   7   6    0.21    0.18
  -3   7   6    0.24    0.14
  -3   7   6    0.16    0.16
  -3   7   6    0.36    0.16
   3  -7  -6   -0.04    0.26
  -3   7   6    0.32    0.19
  -3   7   5    2.51    0.33
  -3   7   5    2.43    0.32
  -3   7   5    2.47    0.34
  -3   7   5    2.38    0.33
  -3   7   5    2.84    0.37
  -3   7   4    2.88    0.28
  -3   7   4    3.46    0.38
  -3   7   4    3.56    0.41
  -3   7   4    3.61    0.40
   3  -7  -4    3.45    0.98
   3  -7  -4    2.49    0.87
  -3   7   4    3.51    0.39
  -3   7   3    0.29    0.15
  -3   7   3    0.20    0.17
  -3   7   3    0.19    0.18
  -3   7   3    0.30    0.15
  -3   7   3    0.24    0.14
   3  -7  -3    0.27    0.36
   3  -7  -3   -0.49    0.38
  -3   7   3    0.65    0.41
  -3   7   2   30.28    2.80
  -3   7   2   28.75    0.93
  -3   7   2   29.18    1.07
  -3   7   2   28.25    0.96
  -3   7   2   29.33    1.07
  -3   7   2   29.39    1.09
   3  -7  -2   29.79    1.11
   3  -7  -2   30.66    2.97
   3  -7  -2   29.36    2.70
  -3   7   2   26.70    1.02
  -3   7   1    0.23    0.15
  -3   7   1    0.30    0.17
  -3   7   1    0.30    0.15
  -3   7   1    0.50    0.20
  -3   7   1    0.15    0.16
  -3   7   1    0.30    0.19
   3  -7  -1    0.50    0.20
  -3   7   1    0.54    0.47
  -3   7   0   14.99    0.75
  -3   7   0   14.54    0.77
  -3   7   0   14.46    0.74
  -3   7   0   15.00    0.78
  -3   7   0   14.31    0.63
  -3   7   0   15.08    0.78
   3  -7   0   14.45    0.76
   3  -7   0   13.67    1.97
  -3   7   0   16.99    2.13
  -3   7  -1   16.70    0.82
  -3   7  -1   15.41    0.80
  -3   7  -1   15.57    0.79
  -3   7  -1   16.06    0.81
  -3   7  -1   16.50    0.64
  -3   7  -1   16.51    0.68
   3  -7   1   15.79    0.78
   3  -7   1   17.16    2.23
  -3   7  -1   14.68    1.96
  -3   7  -2    3.05    0.38
  -3   7  -2    2.73    0.35
  -3   7  -2    3.20    0.33
   3  -7   2    2.94    0.35
  -3   7  -2    2.00    0.69
  -3   7  -2    1.60    0.63
   3  -7   2    3.58    1.03
  -3   7  -2    2.33    0.26
  -3   7  -2    2.87    0.37
  -3   7  -3    4.67    0.47
  -3   7  -3    4.30    0.44
   3  -7   3    4.60    1.03
  -3   7  -3    4.09    0.40
   3  -7   3    3.88    0.43
   3  -7   3    3.73    1.10
  -3   7  -3    2.56    0.73
  -3   7  -3    6.10    1.22
  -3   7  -3    3.82    0.40
  -3   7  -3    5.26    1.14
  -3   7  -4    2.75    0.35
  -3   7  -4    1.13    0.59
  -3   7  -4    3.32    0.88
   3  -7   4    3.06    0.90
  -3   7  -4    2.78    0.36
  -3   7  -4    2.81    0.35
   3  -7   4    2.72    0.38
   3  -7   4    3.10    1.04
  -3   7  -4    2.93    0.81
  -3   7  -4    2.15    0.25
   3  -7   5   37.68    1.37
   3  -7   5   35.55    1.18
  -3   7  -5   37.08    1.23
  -3   7  -5   37.20    1.24
   3  -7   5   36.15    1.28
   3  -7   5   35.15    3.13
   3  -7   5   34.05    3.22
  -3   7  -5   34.37    2.89
  -3   7  -5   35.62    1.19
   3  -7   6    0.69    0.27
   3  -7   6    0.72    0.23
  -3   7  -6    1.00    0.22
  -3   7  -6    0.53    0.20
   3  -7   6    0.50    0.20
   3  -7   6    1.57    0.68
  -3   7  -6    0.93    0.49
  -3   7  -6    0.41    0.21
   3  -7   7   36.39    1.34
   3  -7   7   36.69    1.20
  -3   7  -7   35.71    1.15
  -3   7  -7   36.59    1.28
   3  -7   7   36.03    1.28
   3  -7   7   34.09    3.19
  -3   7  -7   34.31    3.01
   3  -7   7   39.29    3.19
  -3   7  -7   36.00    1.21
   3  -7   8    4.41    0.47
   3  -7   8    4.58    0.44
  -3   7  -8    4.67    0.44
   3  -7   8    4.08    0.45
  -3   7  -8    4.69    0.48
   3  -7   8    3.06    0.84
  -3   7  -8    5.04    1.14
  -3   7  -8    4.27    0.43
   3  -7   9    0.80    0.21
  -3   7  -9    1.33    0.26
   3  -7   9    1.20    0.28
  -3   7  -9    1.32    0.29
  -3   7  -9    1.25    0.57
   3  -7   9    1.20    0.30
   3  -7  10    0.42    0.22
  -3   7 -10    0.51    0.19
  -3   7 -10    0.67    0.22
  -3   7 -10    0.52    0.40
   3  -7  10    0.59    0.22
   3  -7  11    3.06    0.39
   3  -7  11    3.84    0.37
  -3   7 -11    3.66    0.39
  -3   7 -11    3.08    0.36
   3  -7  11    3.55    0.40
  -3   7 -12    0.13    0.14
   3  -7  12    0.21    0.14
   3  -7  12    0.15    0.18
  -3   7 -12   -0.01    0.09
   3  -7  12    0.25    0.16
  -3   7 -13    0.80    0.13
   3  -7  13    0.97    0.17
   3  -7  13    0.82    0.21
  -3   7 -13    0.93    0.19
  -3   7 -14    0.04    0.06
   3  -7  14    0.07    0.07
   3  -7  14    0.06    0.11
  -3   7 -14   -0.06    0.10
   3  -7  15    0.43    0.11
  -3   7 -15    0.51    0.10
  -3   6  16    3.42    0.21
   3  -6 -15    0.04    0.08
  -3   6  15    0.03    0.05
  -3   6  15   -0.08    0.10
  -3   6  14   12.77    0.58
  -3   6  14   11.98    0.47
  -3   6  14   11.84    0.47
  -3   6  14   13.22    0.60
  -3   6  13    0.14    0.15
  -3   6  13    0.11    0.11
  -3   6  13   -0.04    0.13
  -3   6  12    5.48    0.47
   3  -6 -12    5.30    0.40
  -3   6  12    5.66    0.48
   3  -6 -12    5.79    1.15
  -3   6  12    5.21    0.42
  -3   6  11    0.33    0.19
   3  -6 -11    0.39    0.15
  -3   6  11    0.21    0.19
   3  -6 -11    0.69    0.45
  -3   6  11    0.41    0.16
  -3   6  10    5.44    0.49
   3  -6 -10    5.50    0.44
  -3   6  10    5.12    0.49
   3  -6 -10    5.39    1.13
  -3   6  10    5.11    0.45
  -3   6   9    0.91    0.25
   3  -6  -9    0.87    0.20
  -3   6   9    1.10    0.27
   3  -6  -9    0.37    0.39
  -3   6   9    0.97    0.22
  -3   6   8   10.89    0.65
  -3   6   8   10.95    0.69
   3  -6  -8   10.66    0.58
   3  -6  -8    7.67    1.35
  -3   6   8   10.71    0.69
   3  -6  -8   11.27    1.76
  -3   6   7    5.89    0.51
  -3   6   7    6.67    1.16
  -3   6   7    5.94    0.51
   3  -6  -7    6.31    1.42
   3  -6  -7    7.33    1.29
   3  -6  -7    4.90    1.24
  -3   6   7    6.35    0.50
  -3   6   6   14.71    0.77
  -3   6   6   16.08    1.94
  -3   6   6   13.95    0.75
   3  -6  -6   14.67    2.00
   3  -6  -6   14.71    1.79
   3  -6  -6   14.78    2.03
  -3   6   6   14.61    0.74
  -3   6   5    4.01    0.42
  -3   6   5    3.39    0.94
  -3   6   5    4.21    0.41
  -3   6   5    3.79    0.35
   3  -6  -5    2.20    0.75
   3  -6  -5    4.54    0.93
   3  -6  -5    4.24    1.06
  -3   6   5    3.79    0.38
  -3   6   4    6.50    0.50
  -3   6   4    8.54    1.42
  -3   6   4    6.62    0.50
  -3   6   4    5.84    0.39
  -3   6   4    6.34    0.49
  -3   6   4    6.50    0.44
   3  -6  -4    5.35    1.22
   3  -6  -4    7.46    1.11
   3  -6  -4    5.96    1.23
  -3   6   4    5.91    0.47
  -3   6   3   48.19    1.32
  -3   6   3   48.13    3.41
   3  -6  -3   44.92    3.42
  -3   6   3   48.47    1.18
  -3   6   3   46.04    1.09
  -3   6   3   48.81    1.25
  -3   6   3   48.84    1.29
   3  -6  -3   44.52    3.21
  -3   6   3   47.82    1.25
  -3   6   2    1.40    0.24
  -3   6   2    1.66    0.24
  -3   6   2    1.40    0.23
  -3   6   2    1.63    0.23
  -3   6   2    1.76    0.25
   3  -6  -2    0.89    0.53
   3  -6  -2    1.04    0.58
  -3   6   2    1.86    0.67
  -3   6   1   12.16    0.63
  -3   6   1   12.37    0.60
  -3   6   1   12.07    0.58
  -3   6   1   12.72    0.60
  -3   6   1   12.84    0.65
   3  -6  -1   12.80    1.83
   3  -6  -1   12.75    1.63
  -3   6   1   12.67    1.71
  -3   6   0    0.55    0.19
  -3   6   0    0.59    0.18
  -3   6   0    1.22    0.22
  -3   6   0    0.86    0.20
   3  -6   0    0.88    0.21
   3  -6   0   -0.12    0.39
   3  -6   0   -0.34    0.28
  -3   6   0    0.45    0.38
  -3   6  -1   59.17    1.31
  -3   6  -1   58.34    1.33
  -3   6  -1   57.87    1.32
  -3   6  -1   57.30    1.36
   3  -6   1   58.47    1.35
   3  -6   1   55.15    3.75
  -3   6  -1   63.76    3.81
  -3   6  -1   59.43    3.73
  -3   6  -2    1.70    0.25
  -3   6  -2    1.42    0.23
  -3   6  -2    1.77    0.26
  -3   6  -2    1.65    0.25
   3  -6   2    1.22    0.21
   3  -6   2    1.43    0.73
  -3   6  -2    2.14    0.63
  -3   6  -2    1.30    0.62
  -3   6  -2    1.92    0.70
  -3   6  -3    0.25    0.16
  -3   6  -3    0.26    0.15
   3  -6   3    0.33    0.13
  -3   6  -3    0.20    0.12
  -3   6  -3    0.19    0.12
   3  -6   3   -0.66    0.52
  -3   6  -3    0.03    0.24
  -3   6  -3    0.17    0.12
  -3   6  -3    0.29    0.60
  -3   6  -3    0.74    0.52
   3  -6   4    2.44    0.73
  -3   6  -4    1.57    0.24
   3  -6   4    1.46    0.26
  -3   6  -4    1.89    0.28
   3  -6   4    1.76    0.74
  -3   6  -4    1.67    0.64
  -3   6  -4    1.51    0.24
  -3   6  -4    0.37    0.41
  -3   6  -4    1.25    0.59
   3  -6   5    2.31    0.93
  -3   6  -5    1.95    0.30
  -3   6  -5    2.07    0.25
  -3   6  -5    2.04    0.30
   3  -6   5    1.51    0.27
  -3   6  -5    1.70    0.69
   3  -6   5    1.86    0.79
  -3   6  -5    0.75    0.47
  -3   6  -5    2.20    0.29
  -3   6  -5    0.77    0.50
  -3   6  -6   49.38    3.59
  -3   6  -6   45.54    1.29
  -3   6  -6   45.26    3.02
   3  -6   6   44.95    1.46
   3  -6   6   45.49    1.23
  -3   6  -6   44.20    1.17
   3  -6   6   44.65    1.33
  -3   6  -6   44.18    1.33
   3  -6   6   41.54    3.36
   3  -6   6   41.68    3.53
  -3   6  -6   50.04    3.58
   3  -6   6   44.42    2.95
   3  -6   7   10.62    0.73
   3  -6   7   10.39    0.62
  -3   6  -7   10.88    0.64
   3  -6   7   11.58    0.70
  -3   6  -7   11.00    0.69
   3  -6   7   10.61    1.67
   3  -6   7   12.68    2.04
  -3   6  -7   11.53    1.77
  -3   6  -7   11.55    0.67
  -3   6  -7   10.91    1.67
  -3   6  -7   10.57    1.38
   3  -6   8   16.20    0.91
   3  -6   8   15.60    0.77
  -3   6  -8   15.53    0.80
   3  -6   8   16.64    0.85
  -3   6  -8   15.85    0.83
  -3   6  -8   16.72    2.15
   3  -6   8   14.60    2.01
  -3   6  -8   16.63    0.80
   3  -6   9    1.65    0.33
   3  -6   9    1.42    0.25
  -3   6  -9    1.12    0.25
  -3   6  -9    1.47    0.29
   3  -6   9    1.46    0.28
   3  -6   9    1.88    0.75
  -3   6  -9    0.45    0.42
  -3   6  -9    1.40    0.23
   3  -6  10   11.91    0.78
   3  -6  10   11.60    0.76
  -3   6 -10   11.03    0.70
  -3   6 -10   10.69    0.70
  -3   6 -10   12.59    1.85
  -3   6 -10   10.73    0.61
   3  -6  11    1.08    0.27
   3  -6  11    1.48    0.27
   3  -6  11    1.02    0.29
  -3   6 -11    0.95    0.25
  -3   6 -11    0.74    0.20
  -3   6 -11    1.59    0.56
  -3   6 -11    1.06    0.23
   3  -6  12    2.89    0.38
   3  -6  12    2.89    0.40
   3  -6  12    2.63    0.32
  -3   6 -12    2.95    0.38
  -3   6 -12    1.74    0.74
  -3   6 -12    2.84    0.34
   3  -6  13    3.57    0.35
  -3   6 -13    4.62    0.44
   3  -6  13    3.80    0.36
   3  -6  13    4.31    0.45
  -3   6 -13    4.00    0.37
  -3   6 -14    2.96    0.33
  -3   6 -14    3.14    0.31
   3  -6  14    2.21    0.25
   3  -6  14    2.98    0.36
  -3   6 -15    0.52    0.16
   3  -6  15    0.44    0.11
  -3   6 -15    0.59    0.15
   3  -6  16    0.02    0.09
  -3   6 -16    0.03    0.08
  -3   5  17    4.01    0.22
   3  -5 -16   10.33    0.34
  -3   5  16    9.86    0.33
  -3   5  15    2.55    0.29
   3  -5 -15    2.62    0.23
  -3   5  15    2.80    0.27
  -3   5  15    2.75    0.26
  -3   5  14    0.77    0.21
   3  -5 -14    0.98    0.18
   3  -5 -14    0.46    0.15
  -3   5  14    0.69    0.18
  -3   5  14    0.83    0.19
  -3   5  13    2.70    0.34
   3  -5 -13    2.91    0.35
  -3   5  13    2.55    0.35
   3  -5 -13    3.45    0.89
  -3   5  13    2.57    0.32
  -3   5  12    1.45    0.29
   3  -5 -12    1.24    0.26
  -3   5  12    1.77    0.31
   3  -5 -12    1.35    0.69
  -3   5  12    1.42    0.26
  -3   5  11    6.94    0.56
   3  -5 -11    6.79    0.56
  -3   5  11    6.69    0.56
   3  -5 -11    4.42    1.11
   3  -5 -11    5.68    1.14
  -3   5  11    6.75    0.51
  -3   5  10    5.68    0.50
   3  -5 -10    6.10    0.52
  -3   5  10    5.73    0.51
   3  -5 -10    5.42    1.25
   3  -5 -10    3.99    1.03
  -3   5  10    5.95    0.49
  -3   5   9    0.34    0.20
  -3   5   9    0.19    0.20
  -3   5   9    0.08    0.16
   3  -5  -9    0.11    0.15
  -3   5   9    0.18    0.16
   3  -5  -9    0.54    0.44
   3  -5  -9    0.15    0.35
  -3   5   8    5.44    0.49
  -3   5   8    5.95    0.48
  -3   5   8    5.92    0.50
   3  -5  -8    6.20    0.50
  -3   5   8    6.00    0.50
  -3   5   8    5.71    1.08
   3  -5  -8    4.80    1.16
   3  -5  -8    5.65    1.13
   3  -5  -8    6.41    1.35
  -3   5   7    4.46    0.43
  -3   5   7    4.09    0.38
  -3   5   7    4.24    0.41
   3  -5  -7    4.82    0.41
  -3   5   7    4.35    0.42
  -3   5   7    3.10    0.85
   3  -5  -7    3.89    0.96
   3  -5  -7    3.75    0.88
   3  -5  -7    5.09    1.15
   3  -5  -7    2.61    0.81
  -3   5   6    6.02    0.46
  -3   5   6    6.25    0.45
  -3   5   6    5.49    0.44
  -3   5   6    5.36    1.13
   3  -5  -6    6.24    0.43
   3  -5  -6    5.22    1.06
   3  -5  -6    3.90    0.87
  -3   5   6    5.89    0.46
   3  -5  -6    7.23    1.37
   3  -5  -6    4.52    1.21
   3  -5  -5   32.89    2.83
   3  -5  -5   34.65    2.94
  -3   5   5   34.44    2.76
   3  -5  -5   32.37    2.21
   3  -5  -5   30.11    2.39
   3  -5  -4   35.00    2.88
  -3   5   4   35.09    2.77
   3  -5  -4   32.94    2.32
   3  -5  -3    6.54    1.25
  -3   5   3    8.34    1.33
   3  -5  -3    9.79    1.15
   3  -5  -2    7.20    1.27
  -3   5   2    8.70    1.38
   3  -5  -2    7.99    1.15
   3  -5  -1    0.38    0.50
   3  -5  -1   -0.05    0.22
  -3   5   1    0.43    0.41
   3  -5   0    3.96    0.96
   3  -5   0    2.94    0.70
  -3   5   0    3.78    0.86
  -3   5   0    3.22    0.81
   3  -5   1   12.99    1.37
   3  -5   1   13.03    1.66
  -3   5  -1   13.91    1.46
   3  -5   1   14.41    0.57
  -3   5  -1   14.10    1.70
  -3   5  -1   14.26    1.65
   3  -5   2   68.70    3.80
  -3   5  -2   74.77    3.54
   3  -5   2   73.36    1.24
  -3   5  -2   74.98    3.90
  -3   5  -2   74.38    3.79
   3  -5   3    6.43    1.18
  -3   5  -3    8.17    1.22
   3  -5   3    7.48    1.32
   3  -5   3    8.49    0.43
  -3   5  -3    8.08    1.35
  -3   5  -3    8.53    1.26
   3  -5   4   11.90    0.59
   3  -5   4   11.29    0.48
   3  -5   4   12.40    1.62
   3  -5   4    9.98    1.52
  -3   5  -4   11.34    1.54
  -3   5  -4   12.47    1.64
   3  -5   5    6.71    0.47
   3  -5   5    6.57    1.18
  -3   5  -5    8.10    1.35
   3  -5   5    7.91    1.36
  -3   5  -5    7.86    1.33
  -3   5  -6    6.93    0.46
  -3   5  -6    7.47    1.37
   3  -5   6    7.18    0.55
  -3   5  -6    6.80    0.47
   3  -5   6    7.32    0.50
   3  -5   6    7.17    1.34
   3  -5   6    7.64    1.44
  -3   5  -6    5.88    1.22
   3  -5   6    6.26    1.13
  -3   5  -7    2.29    0.29
   3  -5   7    2.61    0.37
   3  -5   7    2.40    0.26
  -3   5  -7    1.86    0.25
   3  -5   7    2.35    0.30
  -3   5  -7    2.61    0.33
   3  -5   7    2.36    0.83
   3  -5   7    3.66    0.88
  -3   5  -7    1.65    0.69
   3  -5   7    2.72    0.82
  -3   5  -8   17.89    0.78
   3  -5   8   19.31    1.91
   3  -5   8   18.76    0.94
   3  -5   8   17.72    0.71
  -3   5  -8   17.78    0.81
   3  -5   8   18.30    0.83
  -3   5  -8   18.37    0.85
  -3   5  -8   18.35    2.26
   3  -5   8   18.46    2.19
  -3   5  -8   16.75    0.68
   3  -5   9    8.44    1.29
   3  -5   9   10.96    0.75
   3  -5   9    9.80    0.56
  -3   5  -9   10.40    0.65
   3  -5   9    9.72    0.62
  -3   5  -9    9.46    0.62
   3  -5   9    9.45    1.56
  -3   5  -9    8.49    1.62
   3  -5   9   10.31    1.53
  -3   5  -9    9.60    0.56
   3  -5  10    0.08    0.18
   3  -5  10   -0.05    0.18
  -3   5 -10   -0.01    0.14
  -3   5 -10    0.07    0.15
   3  -5  10   -0.31    0.25
  -3   5 -10    0.13    0.13
   3  -5  11    1.57    0.34
   3  -5  11    1.20    0.22
   3  -5  11    1.32    0.29
  -3   5 -11    1.18    0.26
  -3   5 -11    0.93    0.24
  -3   5 -11    1.63    0.77
  -3   5 -11    1.30    0.26
   3  -5  12    0.20    0.19
   3  -5  12   -0.06    0.11
   3  -5  12    0.20    0.21
  -3   5 -12   -0.08    0.16
  -3   5 -12   -0.05    0.45
  -3   5 -12    0.41    0.19
   3  -5  13    9.51    0.69
   3  -5  13    8.40    0.55
  -3   5 -13    8.82    0.63
   3  -5  13    8.83    0.60
  -3   5 -13    8.10    1.48
  -3   5 -13    9.47    0.63
   3  -5  14    5.13    0.43
  -3   5 -14    5.39    0.48
  -3   5 -14    4.99    0.45
   3  -5  14    5.09    0.41
   3  -5  14    5.27    0.50
   3  -5  15    2.30    0.26
  -3   5 -15    2.34    0.31
  -3   5 -15    2.50    0.31
   3  -5  15    2.32    0.34
   3  -5  15    2.29    0.26
  -3   5 -16    1.13    0.20
   3  -5  16    1.51    0.25
   3  -5  16    1.02    0.14
  -3   5 -17    0.66    0.10
  -3   5 -17    0.81    0.15
   3  -5  17    0.82    0.16
  -3   5 -18    2.18    0.16
   3  -5  18    1.77    0.15
   3  -4 -17    0.08    0.07
  -3   4  17    0.09    0.10
  -3   4  17    0.06    0.06
   3  -4 -16    0.25    0.10
  -3   4  16    0.53    0.14
  -3   4  16    0.42    0.15
  -3   4  16    0.49    0.10
  -3   4  15    0.11    0.10
   3  -4 -15   -0.17    0.15
   3  -4 -15    0.10    0.11
  -3   4  15    0.04    0.13
  -3   4  15    0.02    0.15
  -3   4  14    0.14    0.18
  -3   4  14    0.15    0.11
   3  -4 -14   -0.42    0.19
   3  -4 -14    0.17    0.13
   3  -4 -14   -0.31    0.42
  -3   4  14    0.24    0.13
  -3   4  13    1.38    0.28
   3  -4 -13    1.20    0.27
  -3   4  13    0.87    0.21
   3  -4 -13    0.85    0.20
  -3   4  13    1.24    0.25
   3  -4 -12    3.24    0.41
  -3   4  12    3.63    0.42
  -3   4  12    3.06    0.40
  -3   4  12    3.38    0.39
   3  -4 -12    3.27    1.05
   3  -4 -12    2.92    0.98
  -3   4  12    3.10    0.38
  -3   4  12    2.99    0.36
   3  -4 -11    1.78    0.33
  -3   4  11    1.98    0.33
  -3   4  11    1.83    0.32
  -3   4  11    1.67    0.28
   3  -4 -11    1.55    0.72
   3  -4 -11    0.97    0.55
  -3   4  11    2.21    0.35
  -3   4  11    1.88    0.30
   3  -4 -10    0.05    0.17
  -3   4  10    0.03    0.15
  -3   4  10    0.02    0.12
  -3   4  10   -0.04    0.17
  -3   4  10   -0.03    0.13
   3  -4 -10   -0.02    0.36
   3  -4 -10    0.08    0.26
  -3   4  10   -0.05    0.14
  -3   4   9    4.21    0.42
  -3   4   9    4.26    0.42
   3  -4  -9    5.23    1.10
  -3   4   9    4.13    0.35
  -3   4   9    4.06    0.40
   3  -4  -9    3.03    0.98
   3  -4  -9    4.77    1.08
  -3   4   9    4.02    0.41
  -3   4   9    4.46    0.42
  -3   4   8   26.60    0.96
  -3   4   8   24.89    2.33
  -3   4   8   26.15    0.92
   3  -4  -8   27.24    2.59
  -3   4   8   25.85    0.81
  -3   4   8   25.41    0.92
   3  -4  -8   26.25    2.45
  -3   4   8   26.01    0.96
  -3   4   8   25.87    0.91
   3  -4  -7   14.56    1.85
  -3   4   7   12.14    1.60
   3  -4  -7   13.01    1.61
   3  -4  -6   21.93    2.22
  -3   4   6   23.83    2.21
   3  -4  -6   21.11    1.95
   3  -4  -5   19.17    1.99
  -3   4   5   21.52    2.07
   3  -4  -5   17.74    1.73
   3  -4  -5   15.71    1.56
   3  -4  -4   18.79    1.95
  -3   4   4   19.91    1.96
   3  -4  -4   19.13    1.62
   3  -4  -4   17.17    1.50
   3  -4  -3   22.12    2.05
   3  -4  -3   24.36    2.13
  -3   4   3   22.50    2.02
   3  -4  -3   24.56    1.55
   3  -4  -3   21.81    1.60
   3  -4  -2   44.20    2.78
   3  -4  -2   42.84    2.76
  -3   4   2   46.99    2.86
   3  -4  -2   45.89    2.06
  -3   4   1  168.77    5.28
   3  -4  -1  167.86    5.19
   3  -4   0   67.25    3.24
  -3   4   0   69.37    3.40
  -3   4   0   62.60    3.17
   3  -4   0   64.48    2.64
  -3   4  -1  167.43    5.26
  -3   4  -1  167.45    5.09
   3  -4   1  162.24    3.95
   3  -4   1  161.31    5.05
  -3   4  -1  162.45    4.50
  -3   4  -2    0.16    0.32
  -3   4  -2    0.62    0.38
   3  -4   2    0.56    0.42
   3  -4   2    0.33    0.17
  -3   4  -2    0.42    0.40
  -3   4  -3   19.60    1.86
  -3   4  -3   19.77    1.75
   3  -4   3   18.22    1.74
  -3   4  -3   20.51    1.78
   3  -4   4   19.24    1.86
   3  -4   4   16.75    1.74
  -3   4  -4   19.15    1.82
  -3   4  -4   18.55    1.86
   3  -4   4   19.84    1.45
   3  -4   5    0.21    0.12
   3  -4   5    0.33    0.33
  -3   4  -5    0.06    0.27
   3  -4   5   -0.36    0.30
   3  -4   6   12.26    1.42
   3  -4   6   13.07    0.56
   3  -4   6   14.04    0.69
   3  -4   6   12.88    1.67
   3  -4   6   10.51    1.51
  -3   4  -6   12.50    1.63
   3  -4   6   12.28    1.53
   3  -4   7   11.09    1.42
   3  -4   7    9.11    0.50
   3  -4   7    9.51    0.60
   3  -4   7   10.83    1.63
   3  -4   7   10.94    1.58
  -3   4  -7    9.39    1.44
  -3   4  -7    9.28    1.15
   3  -4   7   10.32    1.39
   3  -4   8    4.08    0.42
   3  -4   8    3.53    0.34
   3  -4   8    4.63    1.13
  -3   4  -8    3.58    0.95
  -3   4  -8    2.56    0.67
   3  -4   8    4.70    1.01
   3  -4   9    0.29    0.19
   3  -4   9    0.27    0.12
  -3   4  -9    0.23    0.12
  -3   4  -9    0.36    0.13
   3  -4   9    0.20    0.11
   3  -4   9    0.35    0.46
  -3   4  -9   -0.11    0.36
  -3   4  -9    0.22    0.29
   3  -4   9    0.54    0.43
  -3   4  -9    0.17    0.12
   3  -4  10   11.86    1.66
   3  -4  10   12.47    0.78
   3  -4  10   12.63    0.73
  -3   4 -10   12.41    0.71
  -3   4 -10   12.72    0.69
  -3   4 -10   12.01    1.80
  -3   4 -10   12.78    1.64
   3  -4  10   12.02    1.68
  -3   4 -10   12.84    0.69
   3  -4  11   -0.03    0.20
   3  -4  11    0.01    0.09
   3  -4  11   -0.06    0.20
  -3   4 -11   -0.06    0.17
  -3   4 -11   -0.04    0.14
  -3   4 -11   -0.32    0.31
  -3   4 -11    0.06    0.27
  -3   4 -11    0.31    0.19
   3  -4  11   -0.10    0.14
   3  -4  12    1.35    0.30
   3  -4  12    0.94    0.20
   3  -4  12    1.21    0.29
  -3   4 -12    1.12    0.27
  -3   4 -12    0.62    0.54
  -3   4 -12    1.70    0.61
  -3   4 -12    0.91    0.23
   3  -4  13    5.18    0.44
   3  -4  13    5.26    0.52
  -3   4 -13    5.28    0.51
   3  -4  13    5.18    0.51
  -3   4 -13    4.37    1.07
  -3   4 -13    5.23    1.05
  -3   4 -13    6.04    0.54
   3  -4  14    5.13    0.50
   3  -4  14    5.55    0.44
  -3   4 -14    5.87    0.52
   3  -4  14    4.82    0.47
  -3   4 -14    4.91    0.98
  -3   4 -14    6.09    0.54
   3  -4  15    3.86    0.39
  -3   4 -15    4.08    0.42
  -3   4 -15    4.52    0.46
   3  -4  15    4.10    0.36
   3  -4  15    3.94    0.44
   3  -4  16    1.41    0.22
  -3   4 -16    1.42    0.26
   3  -4  16    1.40    0.28
   3  -4  16    1.20    0.18
  -3   4 -17    5.01    0.38
   3  -4  17    3.77    0.23
   3  -4  17    4.61    0.39
  -3   4 -17    4.43    0.33
  -3   4 -18    0.56    0.13
   3  -4  18    0.30    0.12
  -3   4 -18    0.53    0.10
  -3   3  18    1.99    0.19
   3  -3 -18    1.79    0.17
  -3   3  17    0.05    0.10
  -3   3  17    0.07    0.10
   3  -3 -17    0.09    0.09
   3  -3 -16    5.09    0.41
   3  -3 -16    5.10    0.41
  -3   3  16    5.40    0.43
  -3   3  16    5.16    0.38
  -3   3  15    0.08    0.11
   3  -3 -15   -0.28    0.17
  -3   3  15   -0.31    0.12
  -3   3  15   -0.04    0.13
  -3   3  15   -0.11    0.17
  -3   3  14    4.64    0.47
   3  -3 -14    4.66    0.48
  -3   3  14    4.06    0.37
  -3   3  14    4.35    0.43
   3  -3 -14    4.91    1.17
  -3   3  14    4.83    0.44
  -3   3  14    4.78    0.42
   3  -3 -13    0.13    0.21
  -3   3  13    0.08    0.15
  -3   3  13   -0.02    0.13
  -3   3  13    0.30    0.18
  -3   3  13    0.21    0.17
  -3   3  12    4.62    0.45
  -3   3  12    4.57    0.45
  -3   3  12    4.30    0.40
   3  -3 -12    4.74    0.40
   3  -3 -12    3.97    1.13
  -3   3  12    5.09    0.46
  -3   3  12    4.58    0.44
  -3   3  11    6.00    0.49
  -3   3  11    6.89    0.52
  -3   3  11    6.35    0.51
  -3   3  11    6.38    0.49
  -3   3  11    6.11    0.51
   3  -3 -11    6.32    0.45
   3  -3 -11    4.88    1.26
  -3   3  11    5.05    1.06
  -3   3  10   18.63    1.98
   3  -3 -10   18.96    2.11
   3  -3 -10   16.06    1.84
  -3   3  10   17.26    0.77
  -3   3  10   17.25    0.75
  -3   3  10   17.54    0.78
   3  -3 -10   18.05    0.71
   3  -3 -10   16.43    2.12
  -3   3  10   18.29    0.81
  -3   3  10   18.43    0.82
  -3   3   9    2.30    0.69
   3  -3  -9    1.69    0.61
  -3   3   9    3.21    0.33
  -3   3   9    2.56    0.28
  -3   3   9    2.67    0.29
   3  -3  -9    2.93    0.28
   3  -3  -9    2.87    0.85
  -3   3   9    2.78    0.32
  -3   3   9    2.88    0.32
   3  -3  -8    0.23    0.35
  -3   3   8    1.24    0.49
   3  -3  -8    1.98    0.72
   3  -3  -7   15.18    1.74
  -3   3   7   13.62    1.64
  -3   3   7   15.52    1.62
   3  -3  -7   15.82    1.62
   3  -3  -7   16.88    1.90
   3  -3  -6   21.36    1.94
  -3   3   6   22.99    2.08
  -3   3   6   22.67    1.81
   3  -3  -6   22.45    2.01
   3  -3  -6   22.06    1.73
   3  -3  -5    8.92    1.17
  -3   3   5    9.62    1.31
  -3   3   5    9.35    1.09
   3  -3  -5    7.70    0.94
   3  -3  -5    7.57    0.93
   3  -3  -5    8.96    1.22
   3  -3  -5    7.80    1.21
   3  -3  -4   -0.40    0.25
  -3   3   4    0.49    0.24
  -3   3   4    0.68    0.42
   3  -3  -4    0.00    0.32
   3  -3  -4    0.12    0.37
   3  -3  -4    0.30    0.19
   3  -3  -4    0.66    0.27
   3  -3  -3    2.85    0.56
  -3   3   3    3.84    0.54
  -3   3   3    2.80    0.70
   3  -3  -3    2.84    0.61
   3  -3  -3    2.52    0.67
   3  -3  -3    3.26    0.47
   3  -3  -3    3.38    0.52
   3  -3  -2   20.00    1.24
  -3   3   2   20.97    1.74
   3  -3  -2   19.33    1.44
   3  -3  -2   19.57    1.70
   3  -3  -2   20.11    0.92
   3  -3  -1   22.21    1.10
  -3   3   1   22.50    1.74
   3  -3  -1   23.63    1.77
   3  -3  -1   21.93    1.39
   3  -3  -1   22.40    1.67
  -3   3   0   26.14    1.87
  -3   3   0   24.62    1.77
   3  -3   0   25.28    1.76
   3  -3   0   23.71    1.68
   3  -3   0   26.61    1.36
   3  -3   1   -0.03    0.21
   3  -3   1   -0.61    0.19
  -3   3  -1    0.36    0.25
  -3   3  -1    0.33    0.30
  -3   3  -1    0.34    0.27
   3  -3   1    0.44    0.19
   3  -3   1    0.06    0.26
   3  -3   2   93.83    3.31
  -3   3  -2   98.22    3.34
  -3   3  -2  100.42    3.69
  -3   3  -2   96.37    3.36
   3  -3   2   97.17    2.21
   3  -3   3    8.07    1.00
   3  -3   3    9.00    1.09
  -3   3  -3    8.92    1.07
  -3   3  -3    9.04    0.79
  -3   3  -3    8.58    1.11
   3  -3   3   10.12    0.87
  -3   3  -3    8.64    1.00
   3  -3   4    3.96    0.74
  -3   3  -4    2.90    0.74
  -3   3  -4    4.21    0.61
   3  -3   4    3.43    0.59
   3  -3   4    4.76    0.90
   3  -3   5    4.64    0.92
   3  -3   5    4.51    0.87
  -3   3  -5    5.01    0.92
  -3   3  -5    4.74    0.71
   3  -3   5    4.85    0.80
   3  -3   5    4.79    0.96
   3  -3   6    0.09    0.25
   3  -3   6    0.42    0.15
  -3   3  -6    0.80    0.42
  -3   3  -6    0.45    0.32
   3  -3   6    0.52    0.42
   3  -3   6    1.13    0.48
   3  -3   6    0.61    0.40
   3  -3   7    0.01    0.11
   3  -3   7    0.26    0.36
   3  -3   7    0.29    0.31
  -3   3  -7    0.31    0.32
  -3   3  -7   -0.21    0.29
   3  -3   7    0.24    0.28
   3  -3   7    0.09    0.17
   3  -3   7   -0.02    0.08
   3  -3   8    0.29    0.16
   3  -3   8   -0.31    0.49
  -3   3  -8    0.13    0.22
  -3   3  -8   -0.20    0.31
   3  -3   8    0.55    0.43
   3  -3   8    1.28    0.56
   3  -3   8    1.28    0.46
   3  -3   8    0.24    0.09
   3  -3   9    6.45    0.51
  -3   3  -9    6.20    1.18
   3  -3   9    5.42    1.08
  -3   3  -9    5.17    1.09
   3  -3   9    6.15    1.17
   3  -3   9    6.57    1.15
   3  -3  10    2.81    0.87
   3  -3  10    3.91    0.42
   3  -3  10    4.43    0.40
  -3   3 -10    3.92    0.37
  -3   3 -10    3.84    0.34
  -3   3 -10    2.00    0.67
   3  -3  10    3.15    0.86
  -3   3 -10    2.64    0.79
  -3   3 -10    3.90    0.38
   3  -3  11    0.31    0.19
  -3   3 -11    0.03    0.16
   3  -3  11    0.62    0.14
   3  -3  11    0.11    0.14
  -3   3 -11    0.51    0.45
   3  -3  11    0.47    0.37
  -3   3 -11    0.59    0.38
  -3   3 -11    0.17    0.15
   3  -3  12    0.11    0.18
   3  -3  12    0.12    0.17
   3  -3  12    0.31    0.11
  -3   3 -12    0.18    0.17
  -3   3 -12    0.40    0.39
  -3   3 -12    0.13    0.17
   3  -3  13    0.30    0.13
   3  -3  13    0.00    0.19
  -3   3 -13    0.16    0.17
   3  -3  13    0.09    0.17
  -3   3 -13    0.30    0.14
  -3   3 -13   -0.05    0.36
  -3   3 -13    0.19    0.20
   3  -3  14    0.39    0.15
   3  -3  14    0.21    0.20
  -3   3 -14    0.44    0.20
   3  -3  14    0.07    0.18
  -3   3 -14    0.37    0.14
  -3   3 -14    0.35    0.20
   3  -3  15    2.01    0.26
  -3   3 -15    2.33    0.32
  -3   3 -15    2.58    0.78
   3  -3  15    2.60    0.36
  -3   3 -15    2.04    0.27
  -3   3 -15    2.59    0.37
  -3   3 -16    2.35    0.34
   3  -3  16    1.98    0.29
   3  -3  16    2.20    0.25
   3  -3  16    2.36    0.35
   3  -3  17    0.51    0.15
   3  -3  17    0.62    0.21
   3  -3  17    0.76    0.14
  -3   3 -17    0.59    0.18
  -3   3 -17    0.57    0.19
   3  -3  18    0.25    0.13
  -3   3 -18    0.21    0.11
  -3   3 -18    0.26    0.14
   3  -3  19    1.00    0.15
  -3   3 -19    1.11    0.15
  -3   3 -19    1.08    0.13
   3  -2 -18    0.78    0.13
  -3   2  18    0.73    0.12
  -3   2  18    1.01    0.16
   3  -2 -17    1.45    0.22
   3  -2 -17    1.34    0.18
  -3   2  17    1.40    0.22
  -3   2  17    1.39    0.20
   3  -2 -16    0.47    0.15
  -3   2  16    0.45    0.15
   3  -2 -16    0.21    0.14
  -3   2  16    0.25    0.13
   3  -2 -15    5.80    0.51
  -3   2  15    6.56    0.48
   3  -2 -15    6.67    0.48
   3  -2 -15    5.64    0.43
   3  -2 -15    5.71    1.17
  -3   2  15    6.37    0.42
  -3   2  15    6.32    0.49
  -3   2  14    0.90    0.23
  -3   2  14    1.07    0.26
   3  -2 -14    1.09    0.22
   3  -2 -14    0.66    0.52
  -3   2  14    1.09    0.23
  -3   2  14    1.06    0.24
  -3   2  13    0.00    0.17
  -3   2  13    0.17    0.20
   3  -2 -13   -0.03    0.15
   3  -2 -13    0.08    0.10
   3  -2 -13   -0.42    0.44
  -3   2  13    0.00    0.15
  -3   2  13    0.17    0.14
  -3   2  12   -0.26    0.27
  -3   2  12    1.31    0.57
   3  -2 -12    0.47    0.38
  -3   2  12    0.65    0.20
  -3   2  12    0.68    0.21
  -3   2  12    0.47    0.14
   3  -2 -12    0.77    0.18
   3  -2 -12    0.75    0.22
   3  -2 -12   -0.57    0.53
  -3   2  12    0.80    0.22
  -3   2  12    0.76    0.21
  -3   2  11    4.74    1.09
  -3   2  11    3.22    0.92
   3  -2 -11    2.32    0.78
  -3   2  11    3.40    0.34
  -3   2  11    3.83    0.39
  -3   2  11    3.77    0.33
   3  -2 -11    4.00    0.35
   3  -2 -11    3.65    0.38
   3  -2 -11    3.82    1.05
  -3   2  11    4.22    0.41
  -3   2  11    3.51    0.37
  -3   2  10    0.93    0.53
  -3   2  10    0.30    0.49
   3  -2 -10    1.26    0.63
  -3   2  10    1.17    0.21
  -3   2  10    1.34    0.24
   3  -2 -10    1.16    0.20
   3  -2 -10    0.80    0.64
  -3   2  10    1.04    0.22
  -3   2  10    0.78    0.18
   3  -2  -9    0.68    0.41
  -3   2   9   -0.17    0.21
  -3   2   9   -0.26    0.37
   3  -2  -9   -0.03    0.28
   3  -2  -9   -0.46    0.43
  -3   2   8   24.63    2.28
  -3   2   8   19.34    2.00
   3  -2  -8   19.73    1.75
   3  -2  -8   22.02    2.24
   3  -2  -8   21.11    2.00
   3  -2  -8   20.82    0.63
   3  -2  -7    6.91    0.98
  -3   2   7    8.00    1.23
  -3   2   7    7.82    1.19
   3  -2  -7    8.05    1.12
   3  -2  -7    8.17    1.16
   3  -2  -7    6.40    1.19
   3  -2  -6   12.43    1.18
  -3   2   6   10.87    1.30
  -3   2   6   12.32    1.46
   3  -2  -6   11.23    1.48
   3  -2  -6   11.06    0.95
   3  -2  -6   10.74    1.25
   3  -2  -6    9.46    1.15
  -3   2   5    2.56    0.59
  -3   2   5    1.92    0.61
  -3   2   5    2.09    0.40
   3  -2  -5    1.92    0.48
   3  -2  -5    2.40    0.50
   3  -2  -5    2.59    0.67
   3  -2  -5    2.04    0.53
  -3   2   4    2.63    0.55
  -3   2   4    2.45    0.59
  -3   2   4    2.76    0.64
   3  -2  -4    1.42    0.41
  -3   2   4    2.82    0.43
   3  -2  -4    2.74    0.59
   3  -2  -4    2.49    0.50
  -3   2   3   21.20    1.61
  -3   2   3   20.62    1.63
  -3   2   3   18.07    1.26
   3  -2  -3   19.68    1.25
  -3   2   2  263.54    5.53
  -3   2   2  275.68    5.66
   3  -2  -2  264.02    3.99
   3  -2  -2  269.00    2.59
  -3   2   1   27.47    1.74
  -3   2   1   25.30    1.67
   3  -2  -1   25.68    1.63
   3  -2  -1   27.37    1.08
  -3   2   0    6.79    0.88
  -3   2   0    7.41    0.88
   3  -2   0    6.36    0.74
   3  -2   0    6.79    0.80
  -3   2  -1    5.46    0.79
  -3   2  -1    6.05    0.81
  -3   2  -1    5.64    0.74
   3  -2   1    5.15    0.63
   3  -2   1    4.92    0.66
   3  -2   2   45.88    1.92
  -3   2  -2   47.50    2.22
   3  -2   2   44.92    1.19
  -3   2  -2   45.85    2.13
  -3   2  -2   44.85    1.94
   3  -2   3   23.97    1.49
  -3   2  -3   23.46    1.59
  -3   2  -3   22.64    1.35
   3  -2   3   22.08    1.37
  -3   2  -3   21.70    1.54
   3  -2   3   21.46    1.08
  -3   2  -3   21.31    1.43
  -3   2  -3   21.53    1.32
   3  -2   3   21.78    1.66
   3  -2   4    0.41    0.27
  -3   2  -4    1.23    0.42
  -3   2  -4    1.06    0.40
   3  -2   4    0.51    0.23
  -3   2  -4    0.87    0.28
   3  -2   4    0.31    0.33
   3  -2   5    4.43    0.66
  -3   2  -5    4.40    0.57
   3  -2   5    3.98    0.69
  -3   2  -5    4.70    0.82
   3  -2   5    4.29    0.81
  -3   2  -5    4.07    0.68
   3  -2   5    3.80    0.78
   3  -2   5    4.40    0.29
   3  -2   6    2.30    0.55
  -3   2  -6    2.22    0.43
   3  -2   6    2.31    0.63
   3  -2   6    2.03    0.58
  -3   2  -6    1.81    0.53
  -3   2  -6    2.49    0.59
   3  -2   6    1.56    0.57
   3  -2   6    2.31    0.24
   3  -2   7    2.87    0.28
   3  -2   7    3.18    0.68
   3  -2   7    2.85    0.76
  -3   2  -7    3.34    0.73
  -3   2  -7    2.53    0.68
   3  -2   7    2.87    0.73
   3  -2   8    0.00    0.13
   3  -2   8    0.40    0.31
   3  -2   8    0.34    0.40
  -3   2  -8   -0.15    0.27
   3  -2   8    0.82    0.52
  -3   2  -8    0.19    0.31
   3  -2   9    8.93    0.55
   3  -2   9    8.26    1.24
  -3   2  -9    7.57    1.24
  -3   2  -9    9.02    1.37
   3  -2   9    7.67    1.22
   3  -2  10   18.69    0.85
  -3   2 -10   18.96    1.96
  -3   2 -10   16.74    1.95
   3  -2  10   18.01    1.95
   3  -2  10   19.65    2.05
   3  -2  11    7.96    1.36
   3  -2  11    7.27    0.57
   3  -2  11    6.91    0.49
  -3   2 -11    7.37    0.51
  -3   2 -11    6.49    0.43
  -3   2 -11    7.75    1.26
   3  -2  11    4.36    1.02
  -3   2 -11    7.02    1.28
  -3   2 -11    6.76    0.50
   3  -2  12    0.00    0.14
  -3   2 -12    0.28    0.18
  -3   2 -12    0.37    0.14
   3  -2  12    0.09    0.14
   3  -2  12    0.14    0.12
  -3   2 -12    0.50    0.34
  -3   2 -12   -0.20    0.30
  -3   2 -12   -0.01    0.14
   3  -2  12    0.26    0.25
   3  -2  13    0.21    0.11
   3  -2  13   -0.05    0.18
  -3   2 -13    0.20    0.15
  -3   2 -13   -0.04    0.14
   3  -2  13    0.14    0.14
   3  -2  13   -0.04    0.17
  -3   2 -13   -0.69    0.52
  -3   2 -13    0.17    0.13
   3  -2  13    0.37    0.30
   3  -2  13   -0.81    0.52
   3  -2  14   10.04    0.54
  -3   2 -14   10.70    0.67
   3  -2  14   10.63    0.71
  -3   2 -14   11.10    0.68
  -3   2 -14   10.50    1.68
  -3   2 -14   10.50    0.70
   3  -2  15    0.00    0.16
  -3   2 -15   -0.10    0.13
  -3   2 -15   -0.07    0.16
  -3   2 -15   -0.32    0.31
   3  -2  15    0.26    0.12
   3  -2  16    1.94    0.33
   3  -2  16    1.56    0.21
   3  -2  16    1.87    0.30
  -3   2 -16    1.90    0.31
  -3   2 -16    1.33    0.57
  -3   2 -16    2.07    0.31
   3  -2  17    1.50    0.25
   3  -2  17    1.59    0.29
  -3   2 -17    1.69    0.28
  -3   2 -17    1.51    0.27
  -3   2 -18    6.25    0.43
  -3   2 -18    6.25    0.43
   3  -2  18    5.96    0.45
   3  -2  18    6.24    0.37
  -3   2 -19    0.01    0.09
  -3   2 -19    0.03    0.08
   3  -2  19    0.06    0.11
   3  -2  20    0.03    0.05
   3  -1 -18    0.88    0.16
   3  -1 -18    0.88    0.14
  -3   1  18    0.98    0.15
  -3   1  18    0.79    0.15
  -3   1  17    0.15    0.13
   3  -1 -17    0.19    0.12
  -3   1  16    3.63    0.31
   3  -1 -16    3.28    0.34
   3  -1 -16    3.41    0.36
  -3   1  16    3.31    0.35
   3  -1 -15    0.35    0.16
   3  -1 -15    0.07    0.12
  -3   1  15    0.27    0.20
  -3   1  15    0.05    0.12
  -3   1  15    0.20    0.16
  -3   1  14    0.34    0.17
  -3   1  14    0.44    0.21
   3  -1 -14    0.62    0.21
   3  -1 -14    0.42    0.17
   3  -1 -14   -0.06    0.22
  -3   1  14    0.54    0.18
  -3   1  14    0.61    0.20
   3  -1 -13    0.67    0.18
  -3   1  13    0.78    0.19
  -3   1  13    0.45    0.21
   3  -1 -13    0.60    0.17
   3  -1 -13    0.67    0.23
   3  -1 -13    1.23    0.66
  -3   1  13    0.63    0.20
  -3   1  13    0.42    0.16
  -3   1  12    9.59    0.56
  -3   1  12   10.03    0.64
  -3   1  12   12.80    1.88
  -3   1  12    9.77    1.58
   3  -1 -12   10.38    0.63
  -3   1  12   10.19    0.65
  -3   1  12   10.00    0.56
  -3   1  12    9.58    0.63
   3  -1 -12   10.30    0.69
   3  -1 -12   10.26    0.64
   3  -1 -12   10.59    1.78
   3  -1 -12    9.82    1.65
  -3   1  11    0.84    0.22
  -3   1  11    0.43    0.33
  -3   1  11    0.43    0.51
   3  -1 -11    0.63    0.19
  -3   1  11    0.81    0.21
  -3   1  11    0.80    0.23
   3  -1 -11    0.58    0.18
   3  -1 -11    1.41    0.64
   3  -1 -11    0.89    0.17
   3  -1 -11    0.90    0.56
  -3   1  10   21.88    0.84
  -3   1  10   23.29    2.42
  -3   1  10   22.94    2.40
  -3   1  10   22.36    0.81
   3  -1 -10   22.73    0.86
  -3   1  10   23.37    0.84
   3  -1 -10   23.12    0.76
   3  -1 -10   19.05    2.06
   3  -1 -10   19.90    2.17
   3  -1 -10   22.69    2.40
  -3   1  10   21.74    0.84
[truncated: 4,985,202 more chars]
